# Supplementary material for: 5-(4-Fluoro­phen­yl)-3-[5-methyl-1-(4-methyl­phen­yl)-1H-1,2,3-triazol-4-yl]-N-phenyl-4,5-dihydro-1H-pyrazole-1-carbothio­amide
Source: Acta Crystallogr Sect E Struct Rep Online. 2013 Mar 28;69(Pt 4):o619. doi: 10.1107/S1600536813008155 (PMC3629654; doi:10.1107/S1600536813008155)
Supplement: Supplementary file 1 [file e-69-0o619-sup1.cif]

##############################################################################
#                                                                            #
# This CIF contains the data in a paper accepted for publication in          #
# Acta Crystallographica Section E. It conforms to the requirements of       #
# Notes for Authors for Acta Crystallographica Section E, and has been       #
# peer reviewed under the auspices of the IUCr Commission on Journals.       #
#                                                                            #
# Full details of the Crystallographic Information File format               #
# are given in the paper "The Crystallographic Information File (CIF):       #
# a New Standard Archive File for Crystallography" by S. R. Hall, F. H.      #
# Allen and I. D. Brown [Acta Cryst. (1991), A47, 655-685].                  #
#                                                                            #
# The current version of the core CIF dictionary is obtainable from          #
# ftp://ftp.iucr.org/pub/cif_core.dic.                                       #
#                                                                            #
# Software is freely available for graphical display of the structure(s)     #
# in this CIF. For information consult the CIF software page                 #
# http://www.iucr.org/resources/cif/software.                                #
#                                                                            #
# This file may be used for bona fide research purposes within the           #
# scientific community so long as proper attribution is given to the journal # 
# article from which it was obtained.                                        #
#                                                                            #
##############################################################################
data_global
_audit_creation_method     SHELXL-97
_journal_date_recd_electronic     2013-03-25
_journal_date_accepted     2013-03-25
_journal_name_full     'Acta Crystallographica, Section E'
_journal_year     2013
_journal_volume     69
_journal_issue      4
_journal_page_first     o619
_journal_page_last     o619
_journal_paper_category     QO
_journal_paper_doi     10.1107/S1600536813008155
_journal_coeditor_code     HG5303
_publ_contact_author_name     ' Edward RT Tiekink '
_publ_contact_author_address
;
Department of Chemistry, University of Malaya,
50603 Kuala Lumpur, Malaysia
;
_publ_contact_author_email
;
edward.tiekink@gmail.com
;
_publ_contact_author_fax     ' +60 3 7967 4193 '
_publ_contact_author_phone     ' +60 3 7967 6775 '
_publ_section_title
;\
5-(4-Fluorophenyl)-3-[5-methyl-1-(4-methylphenyl)-1<i>H</i>-1,2,3-triazol-4-yl]\
-<i>N</i>-phenyl-4,5-dihydro-1<i>H</i>-pyrazole-1-carbothioamide
;
loop_
    _publ_author_name
    _publ_author_footnote
    _publ_author_address
    'Bakr F. Abdel-Wahab'
;
Additional correspondence author, e-mail: bakrfatehy@yahoo.com.
;
;
Applied Organic Chemistry Department, National Research Centre, Dokki,
12622 Giza, Egypt
;
    'Ng, Seik Weng' .
;
     Department of Chemistry
     University of Malaya
     50603 Kuala Lumpur
     Malaysia
     Chemistry Department
     Faculty of Science
     King Abdulaziz University
     PO Box 80203 Jeddah
     Saudi Arabia
;
    'Tiekink, Edward R. T.' .
;
Department of Chemistry, University of Malaya,
50603 Kuala Lumpur, Malaysia
;
_publ_section_synopsis     .
data_I
_audit_creation_method     SHELXL-97
_chemical_name_systematic
;\
5-(4-Fluorophenyl)-3-[5-methyl-1-(4-methylphenyl)-1<i>H</i>-1,2,3-triazol-\
4-yl]-<i>N</i>-phenyl-4,5-dihydro-1<i>H</i>-pyrazole-1-carbothioamide
;
_chemical_name_common     ?
_chemical_formula_moiety     'C26 H23 F N6 S'
_chemical_formula_sum     'C26 H23 F N6 S'
_chemical_formula_iupac     'C26 H23 F N6 S'
_chemical_formula_weight     470.56
_chemical_melting_point     ?
_symmetry_cell_setting     monoclinic
_symmetry_space_group_name_H-M     'P 21/c'
_symmetry_space_group_name_Hall     '-P 2ybc'
loop_
    _symmetry_equiv_pos_as_xyz
    'x, y, z'
    '-x, y+1/2, -z+1/2'
    '-x, -y, -z'
    'x, -y-1/2, z-1/2'
_cell_length_a     6.5449(5)
_cell_length_b     26.1030(17)
_cell_length_c     14.3818(8)
_cell_angle_alpha     90.00
_cell_angle_beta     100.604(7)
_cell_angle_gamma     90.00
_cell_volume     2415.0(3)
_cell_formula_units_Z     4
_cell_measurement_reflns_used     2937
_cell_measurement_theta_min     2.8761
_cell_measurement_theta_max     27.4997
_cell_measurement_temperature     295(2)
_exptl_crystal_description     prism
_exptl_crystal_colour     colourless
_exptl_crystal_size_max     0.40
_exptl_crystal_size_mid     0.30
_exptl_crystal_size_min     0.20
_exptl_crystal_density_diffrn     1.294
_exptl_crystal_density_meas     ?
_exptl_crystal_density_method     'not measured'
_exptl_crystal_F_000     984
_exptl_absorpt_coefficient_mu     0.168
_exptl_absorpt_correction_type     multi-scan
_exptl_absorpt_process_details     '(CrysAlis PRO; Agilent, 2011)'
_exptl_absorpt_correction_T_min     0.80194
_exptl_absorpt_correction_T_max     1.00000
_exptl_special_details
;
;
_diffrn_ambient_temperature     295(2)
_diffrn_radiation_type     MoK\a
_diffrn_radiation_wavelength     0.71073
_diffrn_radiation_source     'SuperNova (Mo) X-ray Source'
_diffrn_radiation_monochromator     Mirror
_diffrn_measurement_device_type
                  'Agilent SuperNova Dual diffractometer with an Atlas detector'
_diffrn_measurement_method     '\w scan'
_diffrn_detector_area_resol_mean     10.4041
_diffrn_reflns_number     15173
_diffrn_reflns_av_R_equivalents     0.0396
_diffrn_reflns_av_sigmaI/netI     0.0491
_diffrn_reflns_theta_min     2.88
_diffrn_reflns_theta_max     27.56
_diffrn_reflns_theta_full     27.56
_diffrn_measured_fraction_theta_max     0.999
_diffrn_measured_fraction_theta_full     0.999
_diffrn_reflns_limit_h_min     -8
_diffrn_reflns_limit_h_max     8
_diffrn_reflns_limit_k_min     -33
_diffrn_reflns_limit_k_max     33
_diffrn_reflns_limit_l_min     -18
_diffrn_reflns_limit_l_max     18
_diffrn_standards_number     0
_diffrn_standards_interval_count     0
_diffrn_standards_interval_time     0
_diffrn_standards_decay_%     0
_refine_special_details
;
Refinement of <i>F</i>^2^ against ALL reflections. The weighted <i>R</i>-factor
<i>wR</i> and goodness of fit <i>S</i> are based on <i>F</i>^2^, conventional
<i>R</i>-factors <i>R</i> are based on <i>F</i>, with <i>F</i> set to zero for
negative <i>F</i>^2^. The threshold expression of <i>F</i>^2^ >
\s(<i>F</i>^2^) is used only for calculating <i>R</i>-factors(gt) <i>etc</i>.
and is not relevant to the choice of reflections for refinement.
<i>R</i>-factors based on <i>F</i>^2^ are statistically about twice as large
as those based on <i>F</i>, and <i>R</i>- factors based on ALL data will be
even larger.
;
_reflns_number_total     5578
_reflns_number_gt     3313
_reflns_threshold_expression     I>2\s(I)
_refine_ls_structure_factor_coef     Fsqd
_refine_ls_matrix_type     full
_refine_ls_R_factor_all     0.0981
_refine_ls_R_factor_gt     0.0555
_refine_ls_wR_factor_gt     0.1318
_refine_ls_wR_factor_ref     0.1620
_refine_ls_goodness_of_fit_ref     1.029
_refine_ls_restrained_S_all     1.029
_refine_ls_number_reflns     5578
_refine_ls_number_parameters     313
_refine_ls_number_restraints     0
_refine_ls_hydrogen_treatment     mixed
_refine_ls_weighting_scheme     calc
_refine_ls_weighting_details
         'calc w=1/[\s^2^(Fo^2^)+(0.0643P)^2^+0.3514P] where P=(Fo^2^+2Fc^2^)/3'
_atom_sites_solution_hydrogens     geom
_atom_sites_solution_primary     direct
_atom_sites_solution_secondary     difmap
_refine_ls_shift/su_max     0.001
_refine_ls_shift/su_mean     0.000
_refine_diff_density_max     0.170
_refine_diff_density_min     -0.205
_refine_ls_extinction_method     none
_refine_ls_extinction_coef     ?
loop_
    _atom_type_symbol
    _atom_type_description
    _atom_type_scat_dispersion_real
    _atom_type_scat_dispersion_imag
    _atom_type_scat_source
    'C' 'C' 0.0033 0.0016
                         'International Tables Vol C Tables 4.2.6.8 and 6.1.1.4'
    'H' 'H' 0.0000 0.0000
                         'International Tables Vol C Tables 4.2.6.8 and 6.1.1.4'
    'N' 'N' 0.0061 0.0033
                         'International Tables Vol C Tables 4.2.6.8 and 6.1.1.4'
    'F' 'F' 0.0171 0.0103
                         'International Tables Vol C Tables 4.2.6.8 and 6.1.1.4'
    'S' 'S' 0.1246 0.1234
                         'International Tables Vol C Tables 4.2.6.8 and 6.1.1.4'
_computing_data_collection     'CrysAlis PRO (Agilent, 2011)'
_computing_cell_refinement     'CrysAlis PRO (Agilent, 2011)'
_computing_data_reduction     'CrysAlis PRO (Agilent, 2011)'
_computing_structure_solution     'SHELXS97 (Sheldrick, 2008)'
_computing_structure_refinement     'SHELXL97 (Sheldrick, 2008)'
_computing_molecular_graphics
;
ORTEP-3 for Windows (Farrugia, 2012) and DIAMOND (Brandenburg,
2006)
;
_computing_publication_material     'publCIF (Westrip, 2010)'
loop_
    _atom_site_type_symbol
    _atom_site_label
    _atom_site_fract_x
    _atom_site_fract_y
    _atom_site_fract_z
    _atom_site_U_iso_or_equiv
    _atom_site_adp_type
    _atom_site_calc_flag
    _atom_site_refinement_flags
    _atom_site_occupancy
    _atom_site_symmetry_multiplicity
    _atom_site_disorder_assembly
    _atom_site_disorder_group
    S S1 0.28247(11) 0.59566(2) 0.26576(4) 0.0660(2) Uani d . 1 1 . .
    F F1 0.4921(5) 0.53780(11) 0.71572(17) 0.1882(13) Uani d . 1 1 . .
    N N1 0.2779(3) 0.69941(8) 0.25175(14) 0.0581(5) Uani d . 1 1 . .
    N N2 0.5580(3) 0.66351(7) 0.34286(12) 0.0538(5) Uani d . 1 1 . .
    N N3 0.6368(3) 0.71314(7) 0.35592(12) 0.0519(5) Uani d . 1 1 . .
    N N4 1.1621(3) 0.75227(8) 0.45157(14) 0.0624(5) Uani d . 1 1 . .
    N N5 1.2414(3) 0.79826(8) 0.45671(15) 0.0662(6) Uani d . 1 1 . .
    N N6 1.0814(3) 0.83112(8) 0.42485(12) 0.0584(5) Uani d . 1 1 . .
    C C1 0.0777(3) 0.71154(8) 0.20191(14) 0.0503(5) Uani d . 1 1 . .
    C C2 0.0342(4) 0.76336(9) 0.18895(15) 0.0580(6) Uani d . 1 1 . .
    H H2 0.1373 0.7873 0.2105 0.070 Uiso calc R 1 1 . .
    C C3 -0.1592(4) 0.77990(10) 0.14473(15) 0.0635(7) Uani d . 1 1 . .
    H H3A -0.1860 0.8148 0.1371 0.076 Uiso calc R 1 1 . .
    C C4 -0.3132(4) 0.74477(11) 0.11172(15) 0.0655(7) Uani d . 1 1 . .
    H H4 -0.4442 0.7557 0.0819 0.079 Uiso calc R 1 1 . .
    C C5 -0.2697(4) 0.69365(11) 0.12361(16) 0.0659(7) Uani d . 1 1 . .
    H H5 -0.3729 0.6699 0.1012 0.079 Uiso calc R 1 1 . .
    C C6 -0.0762(4) 0.67637(9) 0.16809(15) 0.0608(6) Uani d . 1 1 . .
    H H6 -0.0500 0.6414 0.1751 0.073 Uiso calc R 1 1 . .
    C C7 0.3712(4) 0.65505(8) 0.28600(14) 0.0504(5) Uani d . 1 1 . .
    C C8 0.7040(3) 0.62449(9) 0.39009(14) 0.0532(6) Uani d . 1 1 . .
    H H8 0.7241 0.5976 0.3451 0.064 Uiso calc R 1 1 . .
    C C9 0.9037(3) 0.65642(9) 0.41746(16) 0.0572(6) Uani d . 1 1 . .
    H H9A 0.9644 0.6520 0.4837 0.069 Uiso calc R 1 1 . .
    H H9B 1.0056 0.6472 0.3792 0.069 Uiso calc R 1 1 . .
    C C10 0.8281(3) 0.70984(9) 0.39768(14) 0.0503(5) Uani d . 1 1 . .
    C C11 0.6339(4) 0.60126(9) 0.47522(15) 0.0547(6) Uani d . 1 1 . .
    C C12 0.4899(4) 0.62432(10) 0.51996(17) 0.0666(7) Uani d . 1 1 . .
    H H12 0.4242 0.6543 0.4956 0.080 Uiso calc R 1 1 . .
    C C13 0.4429(5) 0.60252(14) 0.6021(2) 0.0936(10) Uani d . 1 1 . .
    H H13 0.3470 0.6179 0.6336 0.112 Uiso calc R 1 1 . .
    C C14 0.5405(7) 0.55819(17) 0.6353(2) 0.1117(13) Uani d . 1 1 . .
    C C15 0.6779(7) 0.53446(15) 0.5924(3) 0.1172(13) Uani d . 1 1 . .
    H H15 0.7404 0.5041 0.6164 0.141 Uiso calc R 1 1 . .
    C C16 0.7249(5) 0.55604(11) 0.5117(2) 0.0877(9) Uani d . 1 1 . .
    H H16 0.8202 0.5398 0.4810 0.105 Uiso calc R 1 1 . .
    C C17 0.9534(3) 0.75537(9) 0.41700(14) 0.0520(5) Uani d . 1 1 . .
    C C18 0.8996(3) 0.80599(9) 0.39990(14) 0.0530(5) Uani d . 1 1 . .
    C C19 0.6961(4) 0.83117(10) 0.36692(18) 0.0669(7) Uani d . 1 1 . .
    H H19A 0.7083 0.8672 0.3802 0.100 Uiso calc R 1 1 . .
    H H19B 0.5940 0.8165 0.3991 0.100 Uiso calc R 1 1 . .
    H H19C 0.6543 0.8261 0.3000 0.100 Uiso calc R 1 1 . .
    C C20 1.1213(4) 0.88469(10) 0.41824(18) 0.0636(6) Uani d . 1 1 . .
    C C21 1.2087(4) 0.91154(11) 0.4967(2) 0.0790(8) Uani d . 1 1 . .
    H H21 1.2441 0.8953 0.5550 0.095 Uiso calc R 1 1 . .
    C C22 1.2439(5) 0.96392(12) 0.4878(3) 0.0979(10) Uani d . 1 1 . .
    H H22 1.3019 0.9826 0.5413 0.117 Uiso calc R 1 1 . .
    C C23 1.1953(5) 0.98862(13) 0.4024(3) 0.1023(11) Uani d . 1 1 . .
    C C24 1.1078(6) 0.95997(14) 0.3244(3) 0.1113(12) Uani d . 1 1 . .
    H H24 1.0730 0.9758 0.2657 0.134 Uiso calc R 1 1 . .
    C C25 1.0717(5) 0.90862(12) 0.3320(2) 0.0926(10) Uani d . 1 1 . .
    H H25 1.0134 0.8899 0.2786 0.111 Uiso calc R 1 1 . .
    C C26 1.2352(5) 1.04560(13) 0.3937(4) 0.151(2) Uani d . 1 1 . .
    H H26A 1.2715 1.0604 0.4556 0.227 Uiso calc R 1 1 . .
    H H26B 1.1121 1.0619 0.3599 0.227 Uiso calc R 1 1 . .
    H H26C 1.3473 1.0506 0.3599 0.227 Uiso calc R 1 1 . .
    H H3 0.355(5) 0.7242(10) 0.2690(19) 0.080(9) Uiso d . 1 1 . .
loop_
    _atom_site_aniso_label
    _atom_site_aniso_U_11
    _atom_site_aniso_U_22
    _atom_site_aniso_U_33
    _atom_site_aniso_U_12
    _atom_site_aniso_U_13
    _atom_site_aniso_U_23
    S1 0.0670(5) 0.0540(4) 0.0691(4) 0.0000(3) -0.0082(3) -0.0048(3)
    F1 0.231(3) 0.219(3) 0.1311(18) -0.018(2) 0.0773(19) 0.0845(19)
    N1 0.0465(12) 0.0515(12) 0.0686(12) -0.0016(9) -0.0094(10) 0.0012(10)
    N2 0.0447(11) 0.0541(11) 0.0577(10) -0.0005(9) -0.0038(9) 0.0055(9)
    N3 0.0419(11) 0.0577(11) 0.0533(10) -0.0040(9) 0.0018(9) 0.0021(8)
    N4 0.0391(11) 0.0766(14) 0.0691(12) -0.0062(10) 0.0038(9) 0.0110(10)
    N5 0.0392(11) 0.0766(14) 0.0799(13) -0.0071(10) 0.0033(10) 0.0126(11)
    N6 0.0420(11) 0.0739(13) 0.0585(10) -0.0079(10) 0.0069(9) 0.0072(10)
    C1 0.0435(13) 0.0598(14) 0.0438(10) 0.0014(10) -0.0018(9) 0.0020(10)
    C2 0.0570(15) 0.0587(14) 0.0543(12) 0.0013(11) -0.0001(11) 0.0060(10)
    C3 0.0608(16) 0.0713(16) 0.0552(13) 0.0141(13) 0.0023(12) 0.0123(12)
    C4 0.0492(15) 0.0914(19) 0.0517(12) 0.0119(14) -0.0018(11) 0.0060(13)
    C5 0.0490(15) 0.0826(18) 0.0605(13) -0.0044(13) -0.0046(12) -0.0059(13)
    C6 0.0532(15) 0.0620(14) 0.0617(13) 0.0002(12) -0.0042(11) -0.0070(11)
    C7 0.0473(13) 0.0569(13) 0.0445(10) 0.0017(10) 0.0020(10) 0.0008(10)
    C8 0.0475(13) 0.0581(14) 0.0511(11) 0.0086(10) 0.0013(10) 0.0023(10)
    C9 0.0400(13) 0.0709(15) 0.0592(12) 0.0056(11) 0.0049(10) 0.0081(11)
    C10 0.0392(12) 0.0660(14) 0.0450(10) 0.0006(10) 0.0059(9) 0.0041(10)
    C11 0.0489(14) 0.0561(13) 0.0555(12) -0.0058(11) -0.0001(11) 0.0023(10)
    C12 0.0601(16) 0.0752(17) 0.0637(14) -0.0069(13) 0.0092(13) -0.0015(13)
    C13 0.085(2) 0.122(3) 0.0793(19) -0.018(2) 0.0293(17) -0.0031(19)
    C14 0.124(3) 0.132(3) 0.081(2) -0.026(3) 0.023(2) 0.041(2)
    C15 0.131(3) 0.108(3) 0.111(3) 0.013(2) 0.020(3) 0.055(2)
    C16 0.092(2) 0.082(2) 0.0896(19) 0.0178(17) 0.0177(17) 0.0252(17)
    C17 0.0385(12) 0.0715(15) 0.0453(10) -0.0048(11) 0.0058(9) 0.0062(10)
    C18 0.0407(13) 0.0708(15) 0.0479(11) -0.0051(11) 0.0088(10) 0.0043(11)
    C19 0.0452(14) 0.0740(17) 0.0788(16) 0.0009(12) 0.0045(12) 0.0087(13)
    C20 0.0442(14) 0.0697(16) 0.0753(16) -0.0098(12) 0.0070(12) 0.0136(13)
    C21 0.0627(18) 0.0807(19) 0.0870(18) -0.0114(14) -0.0036(15) 0.0070(15)
    C22 0.062(2) 0.079(2) 0.142(3) -0.0133(16) -0.009(2) -0.003(2)
    C23 0.0480(17) 0.078(2) 0.175(3) -0.0001(15) 0.004(2) 0.039(2)
    C24 0.088(3) 0.112(3) 0.129(3) -0.015(2) 0.007(2) 0.055(2)
    C25 0.096(2) 0.097(2) 0.0811(18) -0.0215(18) 0.0057(17) 0.0258(17)
    C26 0.076(2) 0.074(2) 0.291(6) -0.0018(18) -0.002(3) 0.058(3)
_geom_special_details
;
All e.s.d.'s (except the e.s.d. in the dihedral angle between two l.s. planes)
are estimated using the full covariance matrix. The cell e.s.d.'s are taken
into account individually in the estimation of e.s.d.'s in distances, angles
and torsion angles; correlations between e.s.d.'s in cell parameters are only
used when they are defined by crystal symmetry. An approximate (isotropic)
treatment of cell e.s.d.'s is used for estimating e.s.d.'s involving l.s.
planes.
;
loop_
    _geom_bond_atom_site_label_1
    _geom_bond_atom_site_label_2
    _geom_bond_site_symmetry_2
    _geom_bond_distance
    _geom_bond_publ_flag
    S1 C7 . 1.662(2) ?
    F1 C14 . 1.363(4) ?
    N1 C7 . 1.358(3) ?
    N1 C1 . 1.409(3) ?
    N1 H3 . 0.83(3) ?
    N2 C7 . 1.358(3) ?
    N2 N3 . 1.394(2) ?
    N2 C8 . 1.474(3) ?
    N3 C10 . 1.288(3) ?
    N4 N5 . 1.305(3) ?
    N4 C17 . 1.367(3) ?
    N5 N6 . 1.366(3) ?
    N6 C18 . 1.348(3) ?
    N6 C20 . 1.429(3) ?
    C1 C6 . 1.383(3) ?
    C1 C2 . 1.388(3) ?
    C2 C3 . 1.377(3) ?
    C2 H2 . 0.9300 ?
    C3 C4 . 1.381(4) ?
    C3 H3A . 0.9300 ?
    C4 C5 . 1.368(4) ?
    C4 H4 . 0.9300 ?
    C5 C6 . 1.385(3) ?
    C5 H5 . 0.9300 ?
    C6 H6 . 0.9300 ?
    C8 C11 . 1.511(3) ?
    C8 C9 . 1.539(3) ?
    C8 H8 . 0.9800 ?
    C9 C10 . 1.489(3) ?
    C9 H9A . 0.9700 ?
    C9 H9B . 0.9700 ?
    C10 C17 . 1.442(3) ?
    C11 C12 . 1.374(3) ?
    C11 C16 . 1.381(3) ?
    C12 C13 . 1.395(4) ?
    C12 H12 . 0.9300 ?
    C13 C14 . 1.365(5) ?
    C13 H13 . 0.9300 ?
    C14 C15 . 1.333(5) ?
    C15 C16 . 1.375(4) ?
    C15 H15 . 0.9300 ?
    C16 H16 . 0.9300 ?
    C17 C18 . 1.378(3) ?
    C18 C19 . 1.482(3) ?
    C19 H19A . 0.9600 ?
    C19 H19B . 0.9600 ?
    C19 H19C . 0.9600 ?
    C20 C21 . 1.361(4) ?
    C20 C25 . 1.373(4) ?
    C21 C22 . 1.396(4) ?
    C21 H21 . 0.9300 ?
    C22 C23 . 1.372(5) ?
    C22 H22 . 0.9300 ?
    C23 C24 . 1.382(5) ?
    C23 C26 . 1.519(4) ?
    C24 C25 . 1.369(4) ?
    C24 H24 . 0.9300 ?
    C25 H25 . 0.9300 ?
    C26 H26A . 0.9600 ?
    C26 H26B . 0.9600 ?
    C26 H26C . 0.9600 ?
loop_
    _geom_angle_atom_site_label_1
    _geom_angle_atom_site_label_2
    _geom_angle_atom_site_label_3
    _geom_angle_site_symmetry_1
    _geom_angle_site_symmetry_3
    _geom_angle
    _geom_angle_publ_flag
    C7 N1 C1 . . 133.6(2) ?
    C7 N1 H3 . . 110(2) ?
    C1 N1 H3 . . 116(2) ?
    C7 N2 N3 . . 120.12(17) ?
    C7 N2 C8 . . 126.89(18) ?
    N3 N2 C8 . . 112.83(17) ?
    C10 N3 N2 . . 107.71(17) ?
    N5 N4 C17 . . 109.1(2) ?
    N4 N5 N6 . . 106.63(18) ?
    C18 N6 N5 . . 111.6(2) ?
    C18 N6 C20 . . 128.4(2) ?
    N5 N6 C20 . . 119.91(19) ?
    C6 C1 C2 . . 118.8(2) ?
    C6 C1 N1 . . 125.3(2) ?
    C2 C1 N1 . . 115.9(2) ?
    C3 C2 C1 . . 121.1(2) ?
    C3 C2 H2 . . 119.5 ?
    C1 C2 H2 . . 119.5 ?
    C2 C3 C4 . . 120.1(2) ?
    C2 C3 H3A . . 120.0 ?
    C4 C3 H3A . . 120.0 ?
    C5 C4 C3 . . 118.9(2) ?
    C5 C4 H4 . . 120.6 ?
    C3 C4 H4 . . 120.6 ?
    C4 C5 C6 . . 121.8(2) ?
    C4 C5 H5 . . 119.1 ?
    C6 C5 H5 . . 119.1 ?
    C1 C6 C5 . . 119.4(2) ?
    C1 C6 H6 . . 120.3 ?
    C5 C6 H6 . . 120.3 ?
    N1 C7 N2 . . 111.98(19) ?
    N1 C7 S1 . . 127.76(17) ?
    N2 C7 S1 . . 120.26(16) ?
    N2 C8 C11 . . 112.53(19) ?
    N2 C8 C9 . . 101.03(17) ?
    C11 C8 C9 . . 112.35(18) ?
    N2 C8 H8 . . 110.2 ?
    C11 C8 H8 . . 110.2 ?
    C9 C8 H8 . . 110.2 ?
    C10 C9 C8 . . 102.80(18) ?
    C10 C9 H9A . . 111.2 ?
    C8 C9 H9A . . 111.2 ?
    C10 C9 H9B . . 111.2 ?
    C8 C9 H9B . . 111.2 ?
    H9A C9 H9B . . 109.1 ?
    N3 C10 C17 . . 120.3(2) ?
    N3 C10 C9 . . 114.3(2) ?
    C17 C10 C9 . . 125.3(2) ?
    C12 C11 C16 . . 118.8(2) ?
    C12 C11 C8 . . 122.7(2) ?
    C16 C11 C8 . . 118.5(2) ?
    C11 C12 C13 . . 119.7(3) ?
    C11 C12 H12 . . 120.2 ?
    C13 C12 H12 . . 120.2 ?
    C14 C13 C12 . . 118.7(3) ?
    C14 C13 H13 . . 120.7 ?
    C12 C13 H13 . . 120.7 ?
    C15 C14 F1 . . 119.6(4) ?
    C15 C14 C13 . . 123.0(3) ?
    F1 C14 C13 . . 117.5(4) ?
    C14 C15 C16 . . 118.4(3) ?
    C14 C15 H15 . . 120.8 ?
    C16 C15 H15 . . 120.8 ?
    C15 C16 C11 . . 121.5(3) ?
    C15 C16 H16 . . 119.2 ?
    C11 C16 H16 . . 119.2 ?
    N4 C17 C18 . . 109.1(2) ?
    N4 C17 C10 . . 121.1(2) ?
    C18 C17 C10 . . 129.7(2) ?
    N6 C18 C17 . . 103.6(2) ?
    N6 C18 C19 . . 124.5(2) ?
    C17 C18 C19 . . 131.9(2) ?
    C18 C19 H19A . . 109.5 ?
    C18 C19 H19B . . 109.5 ?
    H19A C19 H19B . . 109.5 ?
    C18 C19 H19C . . 109.5 ?
    H19A C19 H19C . . 109.5 ?
    H19B C19 H19C . . 109.5 ?
    C21 C20 C25 . . 120.5(3) ?
    C21 C20 N6 . . 120.2(2) ?
    C25 C20 N6 . . 119.3(2) ?
    C20 C21 C22 . . 118.6(3) ?
    C20 C21 H21 . . 120.7 ?
    C22 C21 H21 . . 120.7 ?
    C23 C22 C21 . . 121.8(3) ?
    C23 C22 H22 . . 119.1 ?
    C21 C22 H22 . . 119.1 ?
    C22 C23 C24 . . 117.8(3) ?
    C22 C23 C26 . . 121.3(4) ?
    C24 C23 C26 . . 121.0(4) ?
    C25 C24 C23 . . 121.1(3) ?
    C25 C24 H24 . . 119.4 ?
    C23 C24 H24 . . 119.4 ?
    C24 C25 C20 . . 120.1(3) ?
    C24 C25 H25 . . 119.9 ?
    C20 C25 H25 . . 119.9 ?
    C23 C26 H26A . . 109.5 ?
    C23 C26 H26B . . 109.5 ?
    H26A C26 H26B . . 109.5 ?
    C23 C26 H26C . . 109.5 ?
    H26A C26 H26C . . 109.5 ?
    H26B C26 H26C . . 109.5 ?
loop_
    _geom_torsion_atom_site_label_1
    _geom_torsion_atom_site_label_2
    _geom_torsion_atom_site_label_3
    _geom_torsion_atom_site_label_4
    _geom_torsion_site_symmetry_1
    _geom_torsion_site_symmetry_2
    _geom_torsion_site_symmetry_3
    _geom_torsion_site_symmetry_4
    _geom_torsion
    _geom_torsion_publ_flag
    C7 N2 N3 C10 . . . . -168.49(19) ?
    C8 N2 N3 C10 . . . . 7.2(2) ?
    C17 N4 N5 N6 . . . . -0.1(2) ?
    N4 N5 N6 C18 . . . . 0.4(3) ?
    N4 N5 N6 C20 . . . . -177.4(2) ?
    C7 N1 C1 C6 . . . . -5.6(4) ?
    C7 N1 C1 C2 . . . . 172.6(2) ?
    C6 C1 C2 C3 . . . . 1.1(3) ?
    N1 C1 C2 C3 . . . . -177.3(2) ?
    C1 C2 C3 C4 . . . . -0.5(3) ?
    C2 C3 C4 C5 . . . . -0.1(4) ?
    C3 C4 C5 C6 . . . . 0.3(4) ?
    C2 C1 C6 C5 . . . . -0.9(3) ?
    N1 C1 C6 C5 . . . . 177.3(2) ?
    C4 C5 C6 C1 . . . . 0.3(4) ?
    C1 N1 C7 N2 . . . . -170.1(2) ?
    C1 N1 C7 S1 . . . . 9.8(4) ?
    N3 N2 C7 N1 . . . . -3.3(3) ?
    C8 N2 C7 N1 . . . . -178.33(19) ?
    N3 N2 C7 S1 . . . . 176.78(15) ?
    C8 N2 C7 S1 . . . . 1.7(3) ?
    C7 N2 C8 C11 . . . . -75.8(3) ?
    N3 N2 C8 C11 . . . . 108.8(2) ?
    C7 N2 C8 C9 . . . . 164.2(2) ?
    N3 N2 C8 C9 . . . . -11.2(2) ?
    N2 C8 C9 C10 . . . . 10.3(2) ?
    C11 C8 C9 C10 . . . . -109.9(2) ?
    N2 N3 C10 C17 . . . . 177.36(18) ?
    N2 N3 C10 C9 . . . . 0.6(2) ?
    C8 C9 C10 N3 . . . . -7.4(2) ?
    C8 C9 C10 C17 . . . . 175.99(19) ?
    N2 C8 C11 C12 . . . . -18.8(3) ?
    C9 C8 C11 C12 . . . . 94.5(3) ?
    N2 C8 C11 C16 . . . . 164.0(2) ?
    C9 C8 C11 C16 . . . . -82.8(3) ?
    C16 C11 C12 C13 . . . . 1.7(4) ?
    C8 C11 C12 C13 . . . . -175.6(2) ?
    C11 C12 C13 C14 . . . . -0.8(4) ?
    C12 C13 C14 C15 . . . . -0.5(6) ?
    C12 C13 C14 F1 . . . . 179.8(3) ?
    F1 C14 C15 C16 . . . . -179.6(3) ?
    C13 C14 C15 C16 . . . . 0.8(7) ?
    C14 C15 C16 C11 . . . . 0.2(6) ?
    C12 C11 C16 C15 . . . . -1.4(4) ?
    C8 C11 C16 C15 . . . . 175.9(3) ?
    N5 N4 C17 C18 . . . . -0.2(3) ?
    N5 N4 C17 C10 . . . . 175.68(19) ?
    N3 C10 C17 N4 . . . . -172.65(19) ?
    C9 C10 C17 N4 . . . . 3.8(3) ?
    N3 C10 C17 C18 . . . . 2.3(3) ?
    C9 C10 C17 C18 . . . . 178.7(2) ?
    N5 N6 C18 C17 . . . . -0.5(2) ?
    C20 N6 C18 C17 . . . . 177.1(2) ?
    N5 N6 C18 C19 . . . . 177.0(2) ?
    C20 N6 C18 C19 . . . . -5.5(4) ?
    N4 C17 C18 N6 . . . . 0.4(2) ?
    C10 C17 C18 N6 . . . . -175.0(2) ?
    N4 C17 C18 C19 . . . . -176.8(2) ?
    C10 C17 C18 C19 . . . . 7.8(4) ?
    C18 N6 C20 C21 . . . . 123.5(3) ?
    N5 N6 C20 C21 . . . . -59.1(3) ?
    C18 N6 C20 C25 . . . . -56.8(4) ?
    N5 N6 C20 C25 . . . . 120.5(3) ?
    C25 C20 C21 C22 . . . . 0.9(4) ?
    N6 C20 C21 C22 . . . . -179.5(3) ?
    C20 C21 C22 C23 . . . . -0.8(5) ?
    C21 C22 C23 C24 . . . . 0.5(5) ?
    C21 C22 C23 C26 . . . . -179.8(3) ?
    C22 C23 C24 C25 . . . . -0.3(5) ?
    C26 C23 C24 C25 . . . . 180.0(3) ?
    C23 C24 C25 C20 . . . . 0.4(6) ?
    C21 C20 C25 C24 . . . . -0.7(5) ?
    N6 C20 C25 C24 . . . . 179.7(3) ?
loop_
    _geom_hbond_atom_site_label_D
    _geom_hbond_atom_site_label_H
    _geom_hbond_atom_site_label_A
    _geom_hbond_site_symmetry_A
    _geom_hbond_distance_DH
    _geom_hbond_distance_HA
    _geom_hbond_distance_DA
    _geom_hbond_angle_DHA
    N1 H3 N3 . 0.83(3) 2.05(3) 2.568(3) 120(2)
