# Supplementary material for: 5-(4-Fluoro­phen­yl)-3-[5-methyl-1-(4-methyl­phen­yl)-1H-1,2,3-triazol-4-yl]-N-phenyl-4,5-dihydro-1H-pyrazole-1-carbothio­amide
Source: Acta Crystallogr Sect E Struct Rep Online. 2013 Mar 28;69(Pt 4):o619. doi: 10.1107/S1600536813008155 (PMC3629654; doi:10.1107/S1600536813008155)
Supplement: Supplementary file 2 [file e-69-0o619-Isup2.hkl]

# 
# h,k,l, Fc-squared, Fo-squared, sigma(Fo-squared) and status flag 
# 
data_I
_shelx_title '  P21/c' 
_shelx_refln_list_code          4 
_shelx_F_calc_maximum      306.02 
_exptl_crystal_F_000       984.00 
_reflns_d_resolution_high  0.7681 
 
loop_ 
 _symmetry_equiv_pos_as_xyz 
 'x, y, z' 
 '-x, y+1/2, -z+1/2' 
 '-x, -y, -z' 
 'x, -y-1/2, z-1/2' 
 
_cell_length_a     6.5449 
_cell_length_b    26.1030 
_cell_length_c    14.3818 
_cell_angle_alpha  90.000 
_cell_angle_beta  100.604 
_cell_angle_gamma  90.000 
 
_shelx_F_squared_multiplier     1.000 
 
loop_ 
 _refln_index_h 
 _refln_index_k 
 _refln_index_l 
 _refln_F_squared_calc 
 _refln_F_squared_meas 
 _refln_F_squared_sigma 
 _refln_observed_status 
   1   0   0      698.09      618.38     17.32 o 
   2   0   0     8046.60     7622.61     61.59 o 
   3   0   0      209.18      235.37     18.27 o 
   4   0   0      148.80      101.62     13.79 o 
   5   0   0     1535.11     1572.07     61.19 o 
   6   0   0      238.20      280.51     22.38 o 
   7   0   0        0.09       13.94     10.20 o 
   8   0   0        8.39       11.34      9.76 o 
   1   1   0      679.69      533.11     16.82 o 
   2   1   0     1930.50     1925.59     25.59 o 
   3   1   0      534.83      576.38     17.39 o 
   4   1   0       31.94       34.26      5.65 o 
   5   1   0      223.23      200.27     15.50 o 
   6   1   0        3.12       -4.12      4.12 o 
   7   1   0       53.25       48.19     11.73 o 
   8   1   0        1.43       -0.80      4.04 o 
   1   2   0    10912.19     9995.97     82.00 o 
   2   2   0      451.98      503.46     13.33 o 
   3   2   0      559.54      597.16     17.55 o 
   4   2   0      779.58      780.65     22.94 o 
   5   2   0       53.68       42.86      7.06 o 
   6   2   0        0.83        0.69      3.23 o 
   7   2   0        0.00       -2.70      2.70 o 
   8   2   0       12.65       21.59     14.64 o 
   1   3   0     4170.51     4130.32     38.81 o 
   2   3   0      308.33      289.56     11.19 o 
   3   3   0      114.96      149.43      7.25 o 
   4   3   0       57.73       41.88      5.27 o 
   5   3   0        0.93       -2.07      4.43 o 
   6   3   0       47.76       54.54     11.58 o 
   7   3   0        3.86        5.86      2.75 o 
   8   3   0        0.50        0.50     11.40 o 
   0   4   0       22.84       18.32      2.57 o 
   1   4   0     4870.80     4767.44     64.13 o 
   2   4   0      614.64      630.97     17.07 o 
   3   4   0      445.62      465.83     14.73 o 
   4   4   0        0.02        0.12      1.91 o 
   5   4   0      599.73      585.87     29.68 o 
   6   4   0      120.29      103.83     13.59 o 
   7   4   0       10.96       15.23      6.52 o 
   8   4   0       14.48       10.00      7.27 o 
   1   5   0       51.32       57.45      4.77 o 
   2   5   0     2408.35     2316.23     29.37 o 
   3   5   0       21.04       21.19      3.61 o 
   4   5   0        3.00        2.18      1.49 o 
   5   5   0       78.00       58.29      9.47 o 
   6   5   0       85.65       75.36      9.52 o 
   7   5   0        0.20       -0.04      2.54 o 
   8   5   0        0.68        4.61      5.20 o 
   0   6   0     1633.74     1872.72     34.32 o 
   1   6   0       20.89       15.54      1.80 o 
   2   6   0      841.44      788.78     17.33 o 
   3   6   0       98.89      139.41     10.10 o 
   4   6   0      300.29      300.07     13.88 o 
   5   6   0       14.08        4.07      3.23 o 
   6   6   0      207.16      210.49     24.97 o 
   7   6   0       50.39       56.75     10.66 o 
   8   6   0        0.13       -3.19      8.89 o 
   1   7   0     5787.09     5643.24     59.11 o 
   2   7   0      132.22      178.65      8.36 o 
   3   7   0       16.01       24.27      3.96 o 
   4   7   0       17.57       30.32      6.82 o 
   5   7   0       77.99       85.40      9.55 o 
   6   7   0      350.26      325.78     20.30 o 
   7   7   0        0.42       -4.43      4.43 o 
   8   7   0        4.95        0.72      3.93 o 
   0   8   0     1588.64     1559.35     24.83 o 
   1   8   0       22.63       27.95      2.37 o 
   2   8   0      764.03      777.70     17.59 o 
   3   8   0        0.28        3.42      1.87 o 
   4   8   0       51.83       53.55      8.94 o 
   5   8   0       96.24       86.09     10.14 o 
   6   8   0      436.85      452.39     34.76 o 
   7   8   0        7.67        4.58      5.55 o 
   8   8   0        5.19       14.93     10.22 o 
   1   9   0      982.62      986.60     29.19 o 
   2   9   0      729.67      783.38     17.96 o 
   3   9   0     1314.17     1406.03     28.91 o 
   4   9   0      781.83      799.34     33.62 o 
   5   9   0      653.66      666.85     27.60 o 
   6   9   0       82.73       75.86     12.22 o 
   7   9   0        0.07       -3.99      3.99 o 
   8   9   0        2.71       -8.50      8.50 o 
   0  10   0      730.56      617.94     17.70 o 
   1  10   0        8.43        7.78      1.28 o 
   2  10   0     4032.92     4162.18     37.00 o 
   3  10   0       21.64       12.41      3.12 o 
   4  10   0       62.69       66.27      7.09 o 
   5  10   0       69.63       78.70      9.79 o 
   6  10   0       44.50       49.81      9.96 o 
   7  10   0        0.71        0.04      4.92 o 
   1  11   0     1055.47     1068.02     18.16 o 
   2  11   0       12.28       23.23      3.55 o 
   3  11   0      132.77      144.27     10.74 o 
   4  11   0       97.57      104.72     12.24 o 
   5  11   0      957.01     1021.61     59.78 o 
   6  11   0      169.87      169.15     18.42 o 
   7  11   0        6.12        7.21      6.45 o 
   0  12   0       60.27       78.10      6.70 o 
   1  12   0      504.76      536.50     14.23 o 
   2  12   0      600.45      723.03     15.89 o 
   3  12   0      247.96      263.89     14.84 o 
   4  12   0       13.54       18.69      6.09 o 
   5  12   0        6.66        7.27      6.30 o 
   6  12   0        0.27       -2.63      5.54 o 
   7  12   0        0.06       -7.40      8.58 o 
   1  13   0     2592.93     2849.49     44.20 o 
   2  13   0      283.49      277.53     10.05 o 
   3  13   0      480.48      438.23     16.16 o 
   4  13   0       91.41       80.90      9.58 o 
   5  13   0       29.15       35.37     10.12 o 
   6  13   0        4.09        9.94      4.67 o 
   7  13   0        1.13      -10.07     10.07 o 
   0  14   0     3855.26     3889.69     76.21 o 
   1  14   0        0.01        2.19      1.31 o 
   2  14   0       13.69       12.60      2.37 o 
   3  14   0      134.75      118.22      8.49 o 
   4  14   0       53.94       69.17     10.79 o 
   5  14   0      201.58      210.18     26.74 o 
   6  14   0       25.80       20.47      7.02 o 
   7  14   0       15.83       24.03     10.42 o 
   1  15   0      760.01      813.62     16.24 o 
   2  15   0      261.52      296.14     10.81 o 
   3  15   0      324.65      295.72     13.54 o 
   4  15   0      407.89      389.97     19.98 o 
   5  15   0      314.09      309.13     32.63 o 
   6  15   0        9.77        0.65      5.11 o 
   7  15   0        0.11       -9.37      9.37 o 
   0  16   0     1773.39     1826.19     35.28 o 
   1  16   0      101.03      119.54      6.42 o 
   2  16   0      111.50      108.79      6.20 o 
   3  16   0      139.58      122.28      8.90 o 
   4  16   0       75.22       70.82      8.67 o 
   5  16   0        4.46        4.35      3.04 o 
   6  16   0       29.12       61.17     17.71 o 
   7  16   0       10.87        8.19      4.63 o 
   1  17   0        0.68        0.19      1.02 o 
   2  17   0        4.46        9.09      1.94 o 
   3  17   0        0.60        3.46      2.58 o 
   4  17   0      597.20      639.95     30.88 o 
   5  17   0      125.48       96.18     19.37 o 
   6  17   0       29.38       35.41     12.69 o 
   7  17   0       21.40       37.95     14.43 o 
   0  18   0       19.79       16.15      3.35 o 
   1  18   0      111.14      109.38     10.27 o 
   2  18   0      294.80      283.54     12.32 o 
   3  18   0       12.70       11.00      3.15 o 
   4  18   0      209.44      223.93     15.47 o 
   5  18   0        0.00       -4.12      4.17 o 
   6  18   0        0.01        0.26      4.28 o 
   7  18   0        3.21        0.09      5.13 o 
   1  19   0      909.55      882.23     21.96 o 
   2  19   0      150.33      105.28      7.68 o 
   3  19   0      347.52      360.98     17.01 o 
   4  19   0        1.37        3.25      2.90 o 
   5  19   0       33.62       36.19      8.90 o 
   6  19   0       32.57       41.48     21.89 o 
   0  20   0     1396.41     1282.21     32.94 o 
   1  20   0        6.01        5.39      2.21 o 
   2  20   0      575.75      550.07     18.14 o 
   3  20   0      101.09      117.84      9.07 o 
   4  20   0       39.31       46.19      7.19 o 
   5  20   0        2.93        6.75      3.83 o 
   6  20   0       18.95       18.35      7.55 o 
   1  21   0       66.22       52.98     10.64 o 
   2  21   0        1.39        2.17      1.60 o 
   3  21   0       54.77       68.03      6.99 o 
   4  21   0        1.94        2.39      2.09 o 
   5  21   0        5.69        7.23      3.24 o 
   6  21   0        0.18        0.27     15.50 o 
   0  22   0       39.16       36.50      6.88 o 
   1  22   0        0.16        4.26      2.36 o 
   2  22   0       91.56      109.67     12.05 o 
   3  22   0       13.16       10.10      2.69 o 
   4  22   0       70.32       81.92      9.55 o 
   5  22   0        1.39        7.40      3.11 o 
   6  22   0        0.32       -0.96      2.50 o 
   1  23   0       56.70       45.43      6.42 o 
   2  23   0      116.83      119.82     12.62 o 
   3  23   0       31.46       35.04      9.93 o 
   4  23   0       16.69       15.68      5.66 o 
   5  23   0        6.47       13.12      4.33 o 
   6  23   0       13.83        7.53      6.77 o 
   0  24   0      375.91      334.83     27.41 o 
   1  24   0        7.98        4.99      4.90 o 
   2  24   0        1.36       -1.29      2.57 o 
   3  24   0        9.93        6.34      2.88 o 
   4  24   0        0.99        0.20      2.10 o 
   5  24   0        7.53        4.92      2.69 o 
   1  25   0        8.27       12.84      4.36 o 
   2  25   0       71.81       62.34     16.11 o 
   3  25   0        6.34        5.29      2.74 o 
   4  25   0        0.68        1.32      2.06 o 
   5  25   0        5.99        3.38      4.44 o 
   0  26   0      226.30      243.32     18.98 o 
   1  26   0        1.07        4.42      3.73 o 
   2  26   0       49.74       75.61     17.91 o 
   3  26   0       19.26       23.25      6.29 o 
   4  26   0        3.67        6.13      3.24 o 
   5  26   0        6.17        9.06      6.48 o 
   1  27   0        0.59        2.39      3.07 o 
   2  27   0        9.16        0.40      3.02 o 
   3  27   0        9.75        1.85      9.87 o 
   4  27   0        2.53        9.53      8.32 o 
   5  27   0       19.04       20.43     12.74 o 
   0  28   0       53.98       77.79     17.55 o 
   1  28   0       18.47       18.27      6.26 o 
   2  28   0       18.39       11.52      7.11 o 
   3  28   0        3.43       -4.39      7.65 o 
   4  28   0       51.31       60.03     20.54 o 
   1  29   0       50.26       55.51     11.07 o 
   2  29   0        5.08        1.76      9.81 o 
   3  29   0       31.71       57.35     19.73 o 
   4  29   0       18.32       34.39     16.26 o 
   0  30   0       29.68       44.49     14.41 o 
   1  30   0       14.12        4.37      4.29 o 
   2  30   0       13.33       18.88     10.45 o 
   3  30   0       21.88       41.23     17.26 o 
   1  31   0        1.88       -1.72      2.67 o 
   2  31   0        4.84       -4.79      6.56 o 
   3  31   0        1.38      -11.86     11.86 o 
   0  32   0       44.41       80.31     19.60 o 
   1  32   0       10.21        7.89      4.97 o 
   2  32   0       11.66        0.16     15.84 o 
   1  33   0        1.62        1.88      2.86 o 
   2  33   0        2.30        3.55      7.18 o 
  -8   1   1       17.46       18.99      9.18 o 
  -7   1   1       15.96       17.92      6.45 o 
  -6   1   1      236.45      234.05     37.00 o 
  -5   1   1       14.38       15.35      4.57 o 
  -4   1   1      372.68      334.45     23.43 o 
  -3   1   1     3717.30     3816.92     47.32 o 
  -2   1   1    12111.45    11634.72     85.05 o 
  -1   1   1    13575.75    12888.42     98.55 o 
   1   1   1    14046.00    13306.11    104.26 o 
   2   1   1       88.91       64.09      3.71 o 
   3   1   1      420.38      408.46     11.91 o 
   4   1   1      106.75      107.93      8.33 o 
   5   1   1       37.97       31.64      6.74 o 
   6   1   1        5.39       -7.11      7.11 o 
   7   1   1       13.07       22.77      8.43 o 
   8   1   1       21.10        6.38      6.80 o 
  -8   2   1        6.99       15.70      7.78 o 
  -7   2   1       66.20       71.24     11.98 o 
  -6   2   1       84.91       98.43     10.74 o 
  -5   2   1       17.66       11.27      3.72 o 
  -4   2   1      137.49      126.24      8.54 o 
  -3   2   1     1205.01     1222.71     23.53 o 
  -2   2   1    12049.41    11601.54     85.60 o 
  -1   2   1    14555.94    13498.80    104.53 o 
   1   2   1     3482.49     3310.77     38.31 o 
   2   2   1      889.22      794.24     15.97 o 
   3   2   1     2446.79     2439.67     35.93 o 
   4   2   1      209.78      192.30     11.39 o 
   5   2   1       98.25       78.74     10.28 o 
   6   2   1       13.00        6.82      3.46 o 
   7   2   1        0.29       -6.02      6.02 o 
   8   2   1       11.49       13.09      7.12 o 
  -8   3   1        5.74       11.15      7.01 o 
  -7   3   1        1.01       -4.94      4.94 o 
  -6   3   1      101.77       95.78     13.49 o 
  -5   3   1      595.97      629.30     24.59 o 
  -4   3   1       53.22       47.88      5.21 o 
  -3   3   1       45.51       31.21      3.59 o 
  -2   3   1       34.85       24.22      3.35 o 
  -1   3   1     3447.66     3293.77     53.89 o 
   1   3   1      186.46      169.67      8.78 o 
   2   3   1       60.18       46.46      4.55 o 
   3   3   1     2401.57     2489.32     32.64 o 
   4   3   1       30.37       43.50      4.86 o 
   5   3   1      104.70       88.78     11.04 o 
   6   3   1      106.12       82.96     11.62 o 
   7   3   1        2.19       -6.23      6.23 o 
   8   3   1        2.35        6.22     10.01 o 
  -8   4   1        0.32        8.80      4.84 o 
  -7   4   1       25.96       23.57      7.37 o 
  -6   4   1       34.85       32.37      7.50 o 
  -5   4   1        1.92        2.96      2.50 o 
  -4   4   1       10.99       19.15      3.45 o 
  -3   4   1      481.36      481.57     15.12 o 
  -2   4   1     1449.86     1539.60     45.50 o 
  -1   4   1        2.17        0.13      0.85 o 
   0   4   1    11530.22    10268.90     76.61 o 
   1   4   1     5037.09     4939.88     48.53 o 
   2   4   1     5867.31     5691.88     51.49 o 
   3   4   1       23.29       31.17      3.62 o 
   4   4   1      849.79      808.26     21.68 o 
   5   4   1       11.11        4.66      3.02 o 
   6   4   1        3.09        0.08      3.45 o 
   7   4   1       21.99       15.42      6.40 o 
   8   4   1        2.29        5.26      6.13 o 
  -8   5   1        0.60        4.13      6.18 o 
  -7   5   1       23.24       15.77      6.10 o 
  -6   5   1      174.53      157.80     17.36 o 
  -5   5   1      392.50      378.70     17.44 o 
  -4   5   1      450.63      492.39     20.36 o 
  -3   5   1     1869.65     2025.39     36.65 o 
  -2   5   1       25.25       22.98      3.24 o 
  -1   5   1     3106.03     3281.13     33.26 o 
   0   5   1     6491.61     6273.80     95.36 o 
   1   5   1        1.97        0.13      0.89 o 
   2   5   1      811.01      770.34     38.88 o 
   3   5   1      149.01      139.52      9.77 o 
   4   5   1      312.22      278.24     13.00 o 
   5   5   1       57.10       54.51      8.96 o 
   6   5   1       87.64      105.79     25.60 o 
   7   5   1        5.95       -3.82      4.21 o 
   8   5   1        7.76       -2.48      7.88 o 
  -8   6   1        0.02        6.05      5.88 o 
  -7   6   1       44.35       38.43      8.91 o 
  -6   6   1       47.65       38.33      8.98 o 
  -5   6   1        3.68        3.92      2.54 o 
  -4   6   1      237.14      251.78     22.61 o 
  -3   6   1      616.60      641.51     29.78 o 
  -2   6   1       10.67       10.00      2.16 o 
  -1   6   1      629.68      626.51     12.79 o 
   0   6   1     1511.48     1421.65     42.95 o 
   1   6   1     2714.64     2493.68     41.77 o 
   2   6   1      609.80      706.82     23.90 o 
   3   6   1       45.52       35.33      4.93 o 
   4   6   1      537.16      536.29     18.17 o 
   5   6   1       21.05       23.74      5.49 o 
   6   6   1        7.32        1.54      2.73 o 
   7   6   1        0.82        2.63      4.81 o 
   8   6   1        0.17        4.44      5.08 o 
  -8   7   1        5.51        8.89      9.27 o 
  -7   7   1        6.34        2.28      2.20 o 
  -6   7   1      653.41      678.31     36.31 o 
  -5   7   1       23.83       29.27      5.63 o 
  -4   7   1      468.04      482.65     36.28 o 
  -3   7   1        0.83        0.13      1.50 o 
  -2   7   1     1102.75     1190.34     24.23 o 
  -1   7   1      800.95      800.23     16.31 o 
   0   7   1      366.05      322.33      9.98 o 
   1   7   1      324.14      278.96      8.81 o 
   2   7   1      273.18      272.03     12.37 o 
   3   7   1        8.51        1.48      1.83 o 
   4   7   1       44.78       50.27      7.00 o 
   5   7   1      526.47      489.34     26.64 o 
   6   7   1        8.00       14.69      4.13 o 
   7   7   1        0.12       -3.53      5.68 o 
   8   7   1        1.74        2.98      5.30 o 
  -8   8   1        9.61       14.30     11.59 o 
  -7   8   1        7.98       12.09      6.01 o 
  -6   8   1       55.77       69.55     11.76 o 
  -5   8   1        5.80        7.76      4.08 o 
  -4   8   1      562.43      619.93     28.53 o 
  -3   8   1     1442.71     1489.07     29.30 o 
  -2   8   1     2887.96     2856.65     37.81 o 
  -1   8   1     2828.87     2675.30     27.34 o 
   0   8   1     2959.44     2852.95     29.63 o 
   1   8   1      169.38      142.24      5.27 o 
   2   8   1     4061.90     4353.62     55.62 o 
   3   8   1      165.81      152.42     10.71 o 
   4   8   1       10.80       13.35      4.48 o 
   5   8   1     1164.08     1226.89     35.66 o 
   6   8   1       86.80       98.00     13.39 o 
   7   8   1       19.64       33.02     13.10 o 
   8   8   1        0.23       -2.99      5.67 o 
  -8   9   1        0.04       -8.61      8.61 o 
  -7   9   1        1.73        7.61      4.93 o 
  -6   9   1      193.89      232.53     21.55 o 
  -5   9   1      351.63      369.23     20.72 o 
  -4   9   1      138.85      188.00     13.62 o 
  -3   9   1      155.73      154.14     10.82 o 
  -2   9   1     1184.14     1385.31     23.12 o 
  -1   9   1      546.40      564.65     10.57 o 
   0   9   1      752.84      833.22     12.17 o 
   1   9   1       17.92       23.68      2.25 o 
   2   9   1      741.20      781.98     20.90 o 
   3   9   1      122.40      165.09     10.01 o 
   4   9   1       20.29       20.86      8.40 o 
   5   9   1      265.66      274.39     17.72 o 
   6   9   1       11.85        8.69      3.79 o 
   7   9   1       30.30       22.81     10.45 o 
  -8  10   1       12.91        1.67      4.53 o 
  -7  10   1        2.08        3.81      6.51 o 
  -6  10   1       37.14       33.18      8.47 o 
  -5  10   1       87.10      113.19     19.47 o 
  -4  10   1       50.63       40.26      7.53 o 
  -3  10   1      731.99      793.11     24.41 o 
  -2  10   1      112.74      120.62      6.11 o 
  -1  10   1     2343.11     2450.54     28.31 o 
   0  10   1     1164.10     1198.91     15.45 o 
   1  10   1     1396.26     1466.03     19.17 o 
   2  10   1      171.48      199.65      8.86 o 
   3  10   1        0.05        1.85      2.36 o 
   4  10   1        2.66        7.27      5.52 o 
   5  10   1      206.03      221.64     15.74 o 
   6  10   1        1.88       -3.08      3.08 o 
   7  10   1       19.53       17.85     11.24 o 
  -7  11   1        6.48        3.66      2.12 o 
  -6  11   1       70.57       75.73     12.55 o 
  -5  11   1       20.89        7.58      6.22 o 
  -4  11   1      239.57      243.97     21.24 o 
  -3  11   1     1336.96     1489.53     32.83 o 
  -2  11   1      431.01      412.00     11.46 o 
  -1  11   1     2334.37     2393.49     27.41 o 
   0  11   1     2934.45     2953.75     39.15 o 
   1  11   1      494.91      425.02     10.14 o 
   2  11   1      267.56      221.61      9.45 o 
   3  11   1      579.74      597.05     22.55 o 
   4  11   1      216.74      200.08     14.33 o 
   5  11   1       33.72       38.08     15.16 o 
   6  11   1       97.54       94.60     13.33 o 
   7  11   1        1.25        5.45      6.84 o 
  -7  12   1       36.86       51.76     10.98 o 
  -6  12   1      105.70      117.44     15.48 o 
  -5  12   1       27.48       31.58     11.18 o 
  -4  12   1      555.48      552.03     24.07 o 
  -3  12   1      375.45      401.62     13.90 o 
  -2  12   1      549.91      546.56     12.59 o 
  -1  12   1       54.72       60.93      3.57 o 
   0  12   1       95.24       81.51      4.93 o 
   1  12   1       91.97      132.73      6.56 o 
   2  12   1      820.75      873.22     19.11 o 
   3  12   1       38.27       34.93      5.46 o 
   4  12   1      483.21      522.51     38.29 o 
   5  12   1      113.10      132.53     21.53 o 
   6  12   1       78.08       67.99     14.34 o 
   7  12   1       68.19       69.27     19.51 o 
  -7  13   1       10.02       15.98      6.00 o 
  -6  13   1      148.32      164.79     18.61 o 
  -5  13   1        8.32        2.15      2.67 o 
  -4  13   1        2.81       -3.08      3.08 o 
  -3  13   1        4.83        4.71      1.90 o 
  -2  13   1       10.00       19.02      2.47 o 
  -1  13   1      161.08      155.83      5.97 o 
   0  13   1      340.00      391.14     10.06 o 
   1  13   1     1112.60     1090.33     17.28 o 
   2  13   1       67.53       54.59      4.93 o 
   3  13   1      197.85      211.17     11.24 o 
   4  13   1       11.42       13.15      4.85 o 
   5  13   1       74.97       71.97     15.69 o 
   6  13   1       99.99       90.10     21.19 o 
   7  13   1        0.44        2.51      7.74 o 
  -7  14   1        9.87        4.93      6.37 o 
  -6  14   1       40.62       59.79     11.36 o 
  -5  14   1       24.03       25.38      9.65 o 
  -4  14   1        0.45        0.28      3.05 o 
  -3  14   1      260.80      286.36     12.13 o 
  -2  14   1      276.67      299.00     10.37 o 
  -1  14   1      937.18     1047.47     15.85 o 
   0  14   1       86.12       62.71      4.23 o 
   1  14   1      525.11      564.85     14.82 o 
   2  14   1      349.15      407.51     12.57 o 
   3  14   1      160.16      153.57      9.67 o 
   4  14   1      220.65      213.24     24.87 o 
   5  14   1       12.59        9.35      6.48 o 
   6  14   1        0.17        9.49      4.58 o 
   7  14   1        1.01       10.03      9.42 o 
  -7  15   1        0.74       -0.28     11.02 o 
  -6  15   1        0.22        9.69      8.70 o 
  -5  15   1      175.21      164.26     23.12 o 
  -4  15   1       37.66       30.20      5.56 o 
  -3  15   1     1234.20     1212.55     27.29 o 
  -2  15   1      573.32      618.53     17.51 o 
  -1  15   1      746.18      780.74     19.28 o 
   0  15   1        2.22        1.96      1.15 o 
   1  15   1       10.20        6.50      2.26 o 
   2  15   1      364.44      335.45     11.63 o 
   3  15   1      931.41      897.04     21.60 o 
   4  15   1        0.19        0.54      2.28 o 
   5  15   1        0.47        3.19      5.27 o 
   6  15   1       21.04       29.08      8.35 o 
   7  15   1        3.23       10.24      5.94 o 
  -7  16   1        7.29        2.07      5.58 o 
  -6  16   1       30.41       39.78     13.03 o 
  -5  16   1       39.82       33.71      7.91 o 
  -4  16   1        3.05       11.02      4.15 o 
  -3  16   1      369.31      368.78     15.24 o 
  -2  16   1        9.69        7.86      2.05 o 
  -1  16   1        1.01        1.42      0.81 o 
   0  16   1      432.97      431.95     11.86 o 
   1  16   1      207.11      233.33      9.04 o 
   2  16   1       12.83        8.90      2.37 o 
   3  16   1       29.20       34.30      4.14 o 
   4  16   1       29.57       19.29      4.23 o 
   5  16   1        1.00       -5.56      5.56 o 
   6  16   1       62.28       81.84     19.31 o 
   7  16   1       29.11       53.12     17.63 o 
  -7  17   1        3.05       -1.44      3.59 o 
  -6  17   1       71.73       95.16     13.93 o 
  -5  17   1       76.45       67.42     10.72 o 
  -4  17   1     1042.38     1023.02     32.38 o 
  -3  17   1       34.63       39.56      5.66 o 
  -2  17   1       50.39       45.99      4.73 o 
  -1  17   1      158.48      164.73     13.48 o 
   0  17   1       11.28       21.27      2.95 o 
   1  17   1      922.40      891.29     18.04 o 
   2  17   1       10.82        5.15      2.15 o 
   3  17   1        0.23       -0.78      1.42 o 
   4  17   1        9.49       11.44      3.60 o 
   5  17   1       13.90       20.91      7.13 o 
   6  17   1        1.16       -3.53      5.07 o 
   7  17   1        1.01       -4.95      5.97 o 
  -7  18   1        1.40        6.61      4.66 o 
  -6  18   1       22.18       20.61      6.52 o 
  -5  18   1        6.80       13.51      7.66 o 
  -4  18   1        1.20        3.79      3.19 o 
  -3  18   1        6.74       11.30      2.83 o 
  -2  18   1      299.03      289.03     11.06 o 
  -1  18   1      261.73      264.80     13.16 o 
   0  18   1     1680.04     1690.74     25.70 o 
   1  18   1      121.67      115.96      6.25 o 
   2  18   1      214.90      215.86     12.68 o 
   3  18   1      378.70      353.82     14.05 o 
   4  18   1      107.21      135.27     12.30 o 
   5  18   1        0.02       -1.17      2.33 o 
   6  18   1        9.95        7.66      4.66 o 
   7  18   1        0.01        0.58      7.05 o 
  -7  19   1        0.51        0.76      4.82 o 
  -6  19   1        3.74       -1.86      3.42 o 
  -5  19   1        1.56        5.56      4.20 o 
  -4  19   1      471.63      444.57     21.74 o 
  -3  19   1       34.09       31.23      5.03 o 
  -2  19   1        0.17        3.22      2.27 o 
  -1  19   1       91.73       83.55      6.65 o 
   0  19   1      408.28      420.22     13.23 o 
   1  19   1       30.46       27.18      3.48 o 
   2  19   1        0.42        1.85      2.41 o 
   3  19   1       21.90       23.23      4.16 o 
   4  19   1        5.68       10.22      3.70 o 
   5  19   1       41.99       53.90     10.53 o 
   6  19   1        0.01        2.32      4.54 o 
  -6  20   1        0.03       -2.58      9.03 o 
  -5  20   1       10.57       10.35      3.99 o 
  -4  20   1      146.87      157.07     13.57 o 
  -3  20   1       98.54       86.06      8.62 o 
  -2  20   1      179.87      186.75      9.30 o 
  -1  20   1       86.55       87.00      6.25 o 
   0  20   1       44.06       57.73      5.15 o 
   1  20   1      253.45      227.48     19.63 o 
   2  20   1      680.01      660.11     24.66 o 
   3  20   1      122.18      108.09      8.88 o 
   4  20   1       29.85       31.19      5.76 o 
   5  20   1       33.01       42.51     11.83 o 
   6  20   1        1.57        0.16      4.90 o 
  -6  21   1       11.56       15.09      6.04 o 
  -5  21   1        9.87       24.55      6.09 o 
  -4  21   1       21.84       25.01      5.22 o 
  -3  21   1      135.82      136.90     11.15 o 
  -2  21   1      184.44      181.43     11.60 o 
  -1  21   1      156.81      166.39      8.85 o 
   0  21   1      115.61      115.01      8.15 o 
   1  21   1      345.12      344.13     33.70 o 
   2  21   1       43.68       48.87      5.81 o 
   3  21   1        0.05       -0.55      1.58 o 
   4  21   1        1.03        1.49      2.19 o 
   5  21   1        0.01        0.80      4.28 o 
   6  21   1       35.40       45.71      9.91 o 
  -6  22   1        0.19        1.19      8.24 o 
  -5  22   1       10.16       15.03      4.66 o 
  -4  22   1       61.31       61.89     10.98 o 
  -3  22   1       84.52       71.82      8.16 o 
  -2  22   1      131.80      130.28     10.11 o 
  -1  22   1        2.98        4.77      1.91 o 
   0  22   1       14.13       14.29      2.72 o 
   1  22   1      196.61      184.20     12.43 o 
   2  22   1      405.10      360.30     16.14 o 
   3  22   1        2.01       -2.05      2.05 o 
   4  22   1        0.03       -1.73      1.88 o 
   5  22   1       55.54       59.79     10.36 o 
   6  22   1        2.33       -3.46      4.95 o 
  -6  23   1       20.95       18.25      9.97 o 
  -5  23   1        4.56        0.42      2.57 o 
  -4  23   1        0.02       -0.22      1.98 o 
  -3  23   1        5.24       -0.51      2.13 o 
  -2  23   1       16.73       18.52      5.23 o 
  -1  23   1        0.56        0.79      2.49 o 
   0  23   1        0.07       -1.51      1.60 o 
   1  23   1       16.74       13.24      3.26 o 
   2  23   1        0.43        1.41      2.23 o 
   3  23   1       27.09       16.02      4.12 o 
   4  23   1        0.07       -1.90      1.90 o 
   5  23   1        1.22        0.61      4.19 o 
   6  23   1        0.17        4.13      4.96 o 
  -5  24   1        2.26       -3.50      3.50 o 
  -4  24   1        6.25       15.25      4.41 o 
  -3  24   1       15.69       13.67      3.51 o 
  -2  24   1        0.09        0.63      6.97 o 
  -1  24   1       14.26       12.62      4.51 o 
   0  24   1       76.84       74.33     10.39 o 
   1  24   1       42.63       29.55      4.24 o 
   2  24   1       15.83       20.33      4.62 o 
   3  24   1       44.84       32.97      8.00 o 
   4  24   1       22.67       25.34      5.54 o 
   5  24   1       26.82       31.61      6.86 o 
  -5  25   1        1.26        1.46      2.56 o 
  -4  25   1        2.22        4.35      1.99 o 
  -3  25   1       23.47       34.00      7.23 o 
  -2  25   1       64.44       42.71     14.13 o 
  -1  25   1       43.96       50.10      9.44 o 
   0  25   1       82.35       75.62      8.97 o 
   1  25   1       99.06       86.05      8.95 o 
   2  25   1       48.04       65.28     10.86 o 
   3  25   1       11.65       22.80      6.88 o 
   4  25   1        0.13        2.50      2.23 o 
   5  25   1       15.34       27.66     15.89 o 
  -5  26   1        9.91        5.85      4.08 o 
  -4  26   1       11.26       13.24      5.80 o 
  -3  26   1        0.00       -0.49      5.57 o 
  -2  26   1       66.71       67.48     16.87 o 
  -1  26   1       66.93       75.79     12.13 o 
   0  26   1       13.15       18.87      9.92 o 
   1  26   1       23.93       14.47      7.38 o 
   2  26   1        7.09        2.72      3.72 o 
   3  26   1        3.60        5.02      4.69 o 
   4  26   1        0.64        1.44      1.75 o 
   5  26   1        0.09        1.94      7.05 o 
  -5  27   1        9.91       -4.24      8.09 o 
  -4  27   1       12.28       21.88      7.61 o 
  -3  27   1       34.96       41.89     15.28 o 
  -2  27   1       10.00       12.29      7.43 o 
  -1  27   1       88.50      130.65     15.90 o 
   0  27   1        0.00       -0.47      2.37 o 
   1  27   1        4.55        7.31      3.56 o 
   2  27   1        5.40       13.14      8.07 o 
   3  27   1       56.09       67.77     14.53 o 
   4  27   1       45.69       80.20     22.95 o 
  -4  28   1        8.59       27.08     14.82 o 
  -3  28   1        0.08       -8.42      8.42 o 
  -2  28   1       23.53       15.31      8.26 o 
  -1  28   1        4.91        5.58      4.37 o 
   0  28   1       53.62       62.42     11.19 o 
   1  28   1        0.04        6.41      3.93 o 
   2  28   1       75.59       84.18     21.17 o 
   3  28   1        0.43        5.73      4.63 o 
   4  28   1        0.16        5.61      6.93 o 
  -4  29   1        9.90       28.19     15.97 o 
  -3  29   1        4.72        0.55      5.99 o 
  -2  29   1        0.80       -7.56      7.56 o 
  -1  29   1        1.88        7.74      4.27 o 
   0  29   1        6.86       11.21      5.58 o 
   1  29   1        0.88        2.22      3.74 o 
   2  29   1        0.44       -7.31      7.31 o 
   3  29   1       16.04       10.89     10.20 o 
   4  29   1        0.01        7.66      4.84 o 
  -3  30   1       14.98       15.50      9.19 o 
  -2  30   1       13.12        4.60      6.00 o 
  -1  30   1        8.55       10.85      6.00 o 
   0  30   1       27.69       20.49      6.59 o 
   1  30   1       11.66        5.74     11.44 o 
   2  30   1       19.67       16.09      9.75 o 
   3  30   1       11.41        3.06      5.76 o 
  -3  31   1       13.97        6.11      8.16 o 
  -2  31   1        3.32        4.33      4.65 o 
  -1  31   1       62.74       65.05     12.01 o 
   0  31   1       19.39        3.55      6.51 o 
   1  31   1       50.04       56.61     11.58 o 
   2  31   1        0.26        6.75      8.60 o 
   3  31   1       13.90       24.58     13.91 o 
  -2  32   1        0.01       -4.29      4.29 o 
  -1  32   1        1.24        2.25      3.12 o 
   0  32   1        0.86        1.86      5.10 o 
   1  32   1        8.06        8.79      4.75 o 
   2  32   1        7.63        8.51      5.87 o 
  -2  33   1        1.58        2.30      3.09 o 
  -1  33   1        1.36       -5.81      5.81 o 
   0  33   1        6.96        3.76     11.13 o 
   1  33   1        0.58       -0.33      3.45 o 
  -8   0   2        5.51        9.42     10.54 o 
  -7   0   2        6.03        5.85      5.01 o 
  -6   0   2       27.77       22.77      7.95 o 
  -5   0   2      296.12      275.14     28.60 o 
  -4   0   2        0.72       54.30     14.06 o 
  -3   0   2       85.99       58.88     10.73 o 
  -2   0   2    10785.25    10346.05    125.10 o 
  -1   0   2     2633.48     2368.07     48.98 o 
   0   0   2      291.64      295.89     10.02 o 
   1   0   2     8427.22     7790.07     87.38 o 
   2   0   2      475.26      555.31     30.53 o 
   3   0   2     7247.70     7443.10    133.73 o 
   4   0   2       53.25       41.03     10.94 o 
   5   0   2      241.81      274.93     32.81 o 
   6   0   2       12.84       16.93      8.04 o 
   7   0   2      233.57      252.74     39.11 o 
   8   0   2        9.94       14.55     10.84 o 
  -8   1   2       11.18       15.01      7.77 o 
  -7   1   2        1.37        0.55      3.30 o 
  -6   1   2        2.10        4.94      3.72 o 
  -5   1   2       87.42       90.17      9.50 o 
  -4   1   2     4430.19     4735.36     81.77 o 
  -3   1   2        0.46       -1.87      2.65 o 
  -2   1   2      533.63      494.90     15.96 o 
  -1   1   2       50.87       45.13      4.60 o 
   0   1   2     9296.04     8567.98     65.44 o 
   1   1   2     4137.40     3884.89     43.71 o 
   2   1   2     1150.40     1105.34     14.21 o 
   3   1   2        2.03        5.77      3.78 o 
   4   1   2      243.39      240.77     12.99 o 
   5   1   2        5.99        0.74      2.84 o 
   6   1   2       18.51       17.59      7.37 o 
   7   1   2        5.55       13.24      6.18 o 
   8   1   2       15.80       26.94     11.74 o 
  -8   2   2        7.98        7.97      7.97 o 
  -7   2   2       30.48       31.02      6.52 o 
  -6   2   2      100.66      112.91     14.11 o 
  -5   2   2        0.47        1.74      2.05 o 
  -4   2   2       16.98       11.51      2.96 o 
  -3   2   2        3.26        4.00      1.44 o 
  -2   2   2     2207.71     2212.61     50.05 o 
  -1   2   2     3317.76     3087.59     60.32 o 
   0   2   2      380.56      387.02     10.25 o 
   1   2   2     1988.44     1904.99     38.11 o 
   2   2   2      251.46      225.66      7.29 o 
   3   2   2     2564.36     2875.72     38.11 o 
   4   2   2       79.87       80.81      6.16 o 
   5   2   2      115.28      114.20     10.13 o 
   6   2   2       28.81       26.27      7.92 o 
   7   2   2        1.82       -0.22      3.83 o 
   8   2   2        2.85        8.29     11.27 o 
  -8   3   2       14.45        9.74      5.57 o 
  -7   3   2       68.50       74.98     13.24 o 
  -6   3   2       28.79       33.08      7.54 o 
  -5   3   2       60.62       59.15      6.78 o 
  -4   3   2      166.55      121.76      9.81 o 
  -3   3   2     2234.93     2304.03     33.44 o 
  -2   3   2      122.04      169.99      9.96 o 
  -1   3   2       21.87        9.80      2.40 o 
   0   3   2        0.11        3.12      0.77 o 
   1   3   2    13495.83    13097.00     96.19 o 
   2   3   2     2321.98     2476.44     51.62 o 
   3   3   2        5.17        2.05      1.28 o 
   4   3   2       68.58       71.98      5.92 o 
   5   3   2      583.85      599.23     23.30 o 
   6   3   2       97.63       94.85     15.20 o 
   7   3   2        3.01        3.44      5.94 o 
   8   3   2        4.39        3.83     12.56 o 
  -8   4   2        5.92       14.65      9.96 o 
  -7   4   2        7.49        1.10      2.60 o 
  -6   4   2      169.35      180.21     18.89 o 
  -5   4   2       34.84       38.36      5.39 o 
  -4   4   2      866.81      879.55     26.85 o 
  -3   4   2     2682.38     2749.68     37.15 o 
  -2   4   2      832.10      824.28     28.01 o 
  -1   4   2     3945.20     3792.78     69.65 o 
   0   4   2       16.26       40.78      9.91 o 
   1   4   2     5638.45     5639.47     57.26 o 
   2   4   2     9832.55     9903.67    387.52 o 
   3   4   2      357.18      447.92     13.42 o 
   4   4   2       46.02       44.03      4.82 o 
   5   4   2        3.21        5.26      2.68 o 
   6   4   2      173.44      183.63     14.10 o 
   7   4   2      118.44      132.21     19.53 o 
   8   4   2        4.00        9.92      6.90 o 
  -8   5   2        4.01        3.40      6.77 o 
  -7   5   2       52.29       39.42     10.09 o 
  -6   5   2       63.31       53.56     10.49 o 
  -5   5   2        0.01       -0.17      1.50 o 
  -4   5   2      558.42      584.89     22.14 o 
  -3   5   2     1045.52     1077.30     27.02 o 
  -2   5   2        5.50        4.20      1.21 o 
  -1   5   2     1468.30     1478.10     21.08 o 
   0   5   2    13484.65    12175.23    157.35 o 
   1   5   2     3190.52     3110.27     43.41 o 
   2   5   2       87.96      103.20      9.66 o 
   3   5   2       10.01       16.43      3.41 o 
   4   5   2      254.78      287.20     12.56 o 
   5   5   2      906.22      945.44     27.74 o 
   6   5   2        0.07        0.76      2.64 o 
   7   5   2        0.83        1.58      3.75 o 
   8   5   2        4.65       -4.42     12.53 o 
  -8   6   2        0.00       -3.17      5.69 o 
  -7   6   2       11.92       14.93      6.47 o 
  -6   6   2      773.38      771.04     39.65 o 
  -5   6   2      628.74      640.08     23.30 o 
  -4   6   2      125.39      121.40     12.50 o 
  -3   6   2       95.02       67.61      7.05 o 
  -2   6   2      251.36      240.51     10.36 o 
  -1   6   2     2459.65     2343.10     61.31 o 
   0   6   2       17.77       22.32      2.52 o 
   1   6   2       94.77       66.89      6.57 o 
   2   6   2       32.13       45.70      6.36 o 
   3   6   2      455.62      450.53     17.99 o 
   4   6   2      440.15      447.63     16.10 o 
   5   6   2       73.00       83.43      8.41 o 
   6   6   2      125.43      118.23     11.67 o 
   7   6   2        4.39       -3.58      4.77 o 
   8   6   2        0.32       -1.88      4.38 o 
  -8   7   2        4.83        0.04      8.52 o 
  -7   7   2        2.00        5.77      4.02 o 
  -6   7   2        4.96        9.84      7.95 o 
  -5   7   2      289.82      290.92     15.73 o 
  -4   7   2      231.55      251.01     14.99 o 
  -3   7   2      253.88      247.95     11.65 o 
  -2   7   2       10.88        9.81      1.98 o 
  -1   7   2       55.23       58.73      3.51 o 
   0   7   2       14.06       20.05      2.28 o 
   1   7   2      896.63      929.40     15.44 o 
   2   7   2     2066.65     2235.65     45.56 o 
   3   7   2        3.18        2.77      1.61 o 
   4   7   2      933.17      882.25     28.93 o 
   5   7   2      302.06      281.87     28.52 o 
   6   7   2        2.06        1.26      4.32 o 
   7   7   2        0.76        1.13      4.82 o 
  -8   8   2        0.57        0.58      5.55 o 
  -7   8   2        0.73        4.62      3.21 o 
  -6   8   2      132.96      170.75     51.20 o 
  -5   8   2      318.14      340.98     19.32 o 
  -4   8   2       52.94       57.36      7.53 o 
  -3   8   2      379.09      373.18     16.23 o 
  -2   8   2      137.72      132.12      8.75 o 
  -1   8   2      159.71      138.94      8.19 o 
   0   8   2     1587.78     1529.42     21.15 o 
   1   8   2      559.89      671.35     19.77 o 
   2   8   2      772.89      840.35     37.59 o 
   3   8   2       44.54       57.88      6.60 o 
   4   8   2      527.61      499.11     25.83 o 
   5   8   2      752.94      709.12     33.69 o 
   6   8   2        3.04        2.89      1.93 o 
   7   8   2       15.10       18.82      7.78 o 
  -8   9   2        6.31       21.10     11.78 o 
  -7   9   2        5.67        8.21      4.58 o 
  -6   9   2      222.37      210.37     20.82 o 
  -5   9   2        2.03       -0.90      5.35 o 
  -4   9   2       34.69       35.03      8.13 o 
  -3   9   2     1051.64     1024.79     27.03 o 
  -2   9   2        5.14        8.42      1.61 o 
  -1   9   2     3012.49     3033.93     52.15 o 
   0   9   2      102.25       98.56      4.68 o 
   1   9   2      101.90      118.07      5.40 o 
   2   9   2      182.12      179.21     10.30 o 
   3   9   2       25.99       11.39      4.66 o 
   4   9   2       34.11       22.97      7.89 o 
   5   9   2        2.04        6.84      4.25 o 
   6   9   2       93.78      137.20     14.92 o 
   7   9   2        5.87       12.61      8.09 o 
  -8  10   2        2.07       -4.67      5.98 o 
  -7  10   2       53.60       74.48     15.04 o 
  -6  10   2       39.62       56.68     10.88 o 
  -5  10   2       35.79       41.41     11.94 o 
  -4  10   2      510.38      522.87     27.66 o 
  -3  10   2       49.16       40.35      5.37 o 
  -2  10   2      408.04      386.78     14.23 o 
  -1  10   2       77.49       63.60      4.79 o 
   0  10   2     1390.66     1411.80     14.69 o 
   1  10   2     1783.41     1947.35     40.39 o 
   2  10   2     2905.29     2905.32     42.22 o 
   3  10   2      830.68      992.65     29.65 o 
   4  10   2      142.37      164.28     22.32 o 
   5  10   2     1435.92     1361.91     37.46 o 
   6  10   2        5.78        9.35      4.38 o 
   7  10   2       96.25      135.48     21.43 o 
  -8  11   2        0.34        3.00      5.03 o 
  -7  11   2       20.78       16.11     11.11 o 
  -6  11   2      171.03      176.47     19.45 o 
  -5  11   2       19.83       24.42      8.49 o 
  -4  11   2       60.46       74.05      9.36 o 
  -3  11   2       11.37        6.08      1.84 o 
  -2  11   2     1021.12     1222.06     28.33 o 
  -1  11   2       40.89       30.26      2.27 o 
   0  11   2        1.36        1.74      0.67 o 
   1  11   2      226.49      230.26      8.05 o 
   2  11   2      484.47      496.75     14.21 o 
   3  11   2       23.84       13.54      3.49 o 
   4  11   2        7.66        4.71      3.07 o 
   5  11   2        0.11        2.56      9.15 o 
   6  11   2        2.16        5.49     10.46 o 
   7  11   2        2.10        6.63      6.31 o 
  -7  12   2       31.15       31.35      9.26 o 
  -6  12   2       12.32        9.66      5.93 o 
  -5  12   2      242.27      288.72     30.42 o 
  -4  12   2      615.60      628.27     29.77 o 
  -3  12   2      289.91      299.40     11.99 o 
  -2  12   2      175.29      155.92      8.03 o 
  -1  12   2      230.56      254.87      6.79 o 
   0  12   2       46.31       45.33      3.88 o 
   1  12   2     1219.09     1386.43     26.62 o 
   2  12   2      415.43      466.28     13.86 o 
   3  12   2       28.91       34.76      5.08 o 
   4  12   2       82.95       70.76      8.52 o 
   5  12   2       43.47       34.08      7.51 o 
   6  12   2       48.46       51.29      9.88 o 
   7  12   2        2.29        2.93      4.89 o 
  -7  13   2        0.70        6.84      5.08 o 
  -6  13   2        9.23        2.20      3.03 o 
  -5  13   2       27.26       38.40     11.89 o 
  -4  13   2       98.79      113.48     12.84 o 
  -3  13   2        1.41        0.88      1.10 o 
  -2  13   2     1439.86     1579.33     29.91 o 
  -1  13   2      258.20      327.94      9.68 o 
   0  13   2      639.50      679.07     11.86 o 
   1  13   2      357.51      333.59     14.10 o 
   2  13   2      473.62      438.05     15.20 o 
   3  13   2      411.12      423.47     14.54 o 
   4  13   2      244.03      250.10     34.04 o 
   5  13   2        3.36        0.52      2.92 o 
   6  13   2       36.17       19.69     11.02 o 
   7  13   2        0.41        7.52      8.03 o 
  -7  14   2        0.01        2.69      3.85 o 
  -6  14   2        9.58        4.19      9.38 o 
  -5  14   2       96.99       84.66     16.03 o 
  -4  14   2      527.85      548.47     23.05 o 
  -3  14   2       37.68       39.73      4.84 o 
  -2  14   2      119.47      126.09      7.53 o 
  -1  14   2      452.44      523.37     16.44 o 
   0  14   2      130.94      159.58      6.02 o 
   1  14   2      775.62      861.15     22.39 o 
   2  14   2      305.68      323.35     13.30 o 
   3  14   2       24.47       28.02      3.85 o 
   4  14   2       18.00       10.70      3.45 o 
   5  14   2        1.76        3.35      5.53 o 
   6  14   2        0.16        1.05      2.36 o 
   7  14   2       51.42       46.50     16.34 o 
  -7  15   2        4.62        6.29      4.16 o 
  -6  15   2        4.43       -1.25      5.28 o 
  -5  15   2       78.31       73.30     15.11 o 
  -4  15   2        0.01       -0.50      3.23 o 
  -3  15   2        0.02       -0.97      1.60 o 
  -2  15   2      186.92      202.97      8.32 o 
  -1  15   2      742.44      760.53     17.21 o 
   0  15   2      610.40      636.37     15.90 o 
   1  15   2       97.09      119.12      8.45 o 
   2  15   2        1.69        1.37      1.03 o 
   3  15   2      223.51      225.04     11.80 o 
   4  15   2      132.18      101.52     12.26 o 
   5  15   2       10.42       13.86      8.33 o 
   6  15   2       23.70       19.47      6.09 o 
   7  15   2       30.23       17.93     10.26 o 
  -7  16   2        9.45       10.77      4.88 o 
  -6  16   2        5.63        3.34      5.05 o 
  -5  16   2       39.94       34.40      7.69 o 
  -4  16   2      218.40      211.84     14.52 o 
  -3  16   2        5.11        3.08      1.82 o 
  -2  16   2        5.41        5.17      1.34 o 
  -1  16   2      193.76      220.08     10.81 o 
   0  16   2     1684.26     1758.37     31.23 o 
   1  16   2        0.36        0.49      1.71 o 
   2  16   2      159.46      133.89      8.18 o 
   3  16   2       59.02       62.94      5.73 o 
   4  16   2       28.68       26.71      5.40 o 
   5  16   2      132.11      157.34     24.71 o 
   6  16   2        0.31       -6.13      6.13 o 
   7  16   2       14.13       16.96     11.25 o 
  -7  17   2        0.17        3.30      5.54 o 
  -6  17   2        6.13       11.46      5.18 o 
  -5  17   2        1.14        1.78      3.13 o 
  -4  17   2       25.22       29.25      5.32 o 
  -3  17   2      236.25      245.83     13.75 o 
  -2  17   2       41.32       43.52      4.32 o 
  -1  17   2     1165.05     1164.92     25.87 o 
   0  17   2       66.66       74.47      5.51 o 
   1  17   2       45.51       45.19      5.78 o 
   2  17   2        0.27        1.26      1.30 o 
   3  17   2       69.01       59.65      5.74 o 
   4  17   2        0.98        4.00      2.10 o 
   5  17   2      108.19      100.42     13.07 o 
   6  17   2        3.00        0.06      3.05 o 
   7  17   2        0.05       -6.43      6.43 o 
  -7  18   2       14.20        7.49      9.07 o 
  -6  18   2       17.97       25.93      8.25 o 
  -5  18   2       37.57       35.56      6.78 o 
  -4  18   2        3.22       10.05      3.75 o 
  -3  18   2        0.39        4.05      2.25 o 
  -2  18   2      551.93      512.16     14.21 o 
  -1  18   2       53.02       38.66      4.43 o 
   0  18   2        1.18        0.59      1.00 o 
   1  18   2      159.78      168.34     10.72 o 
   2  18   2      324.58      315.09     13.47 o 
   3  18   2      251.28      265.65     12.19 o 
   4  18   2        6.09        4.64      3.33 o 
   5  18   2       55.35       74.14     14.40 o 
   6  18   2        0.93        5.34      4.13 o 
  -7  19   2        3.87        8.83      4.08 o 
  -6  19   2       26.50       17.69      5.49 o 
  -5  19   2        0.53       -0.86      2.70 o 
  -4  19   2      321.40      351.25     18.99 o 
  -3  19   2       92.57       71.25      7.53 o 
  -2  19   2      234.00      185.61      8.77 o 
  -1  19   2       13.52       11.33      2.55 o 
   0  19   2        4.20        4.16      1.63 o 
   1  19   2     1120.50     1076.50     23.85 o 
   2  19   2        3.08        7.92      3.53 o 
   3  19   2        9.32       19.06      3.78 o 
   4  19   2      144.71      153.58     13.00 o 
   5  19   2       19.88       28.20      6.75 o 
   6  19   2       47.13       67.66     12.02 o 
  -6  20   2       15.08       11.73      3.94 o 
  -5  20   2       53.28       69.17      9.24 o 
  -4  20   2       51.13       57.42      7.94 o 
  -3  20   2      124.02      112.08      9.65 o 
  -2  20   2      544.45      593.02     17.01 o 
  -1  20   2        0.10       -0.17      1.23 o 
   0  20   2       70.24       65.80      5.19 o 
   1  20   2      335.26      287.12     12.67 o 
   2  20   2       54.28       58.54      9.16 o 
   3  20   2      545.41      514.53     19.91 o 
   4  20   2       38.79       47.67      8.44 o 
   5  20   2       90.88      110.50     13.72 o 
   6  20   2        5.56       -3.87      4.94 o 
  -6  21   2        0.39       -1.44      7.16 o 
  -5  21   2        5.14        3.90      3.61 o 
  -4  21   2      110.50      103.87     10.40 o 
  -3  21   2       42.36       47.85      9.07 o 
  -2  21   2       21.85       23.11      4.80 o 
  -1  21   2        6.41        7.39      2.42 o 
   0  21   2      213.88      196.53      9.22 o 
   1  21   2      394.34      323.36     17.04 o 
   2  21   2        8.43        7.46      2.88 o 
   3  21   2       43.58       34.05      6.53 o 
   4  21   2        0.31       -3.43      3.43 o 
   5  21   2       35.09       41.49     10.90 o 
   6  21   2        1.79        8.00      6.55 o 
  -6  22   2        0.01        6.00      6.03 o 
  -5  22   2        1.45        1.30      4.24 o 
  -4  22   2       13.43       20.95      4.39 o 
  -3  22   2       25.08       24.87      4.71 o 
  -2  22   2        0.68        3.02      2.75 o 
  -1  22   2      224.83      216.56     11.18 o 
   0  22   2      149.59      139.18      7.93 o 
   1  22   2        0.34       -1.12      2.27 o 
   2  22   2       59.98       57.54      7.85 o 
   3  22   2       17.61        9.54      3.00 o 
   4  22   2        1.17       -1.01      2.28 o 
   5  22   2       63.57      100.15     17.28 o 
   6  22   2        1.30        6.69      5.34 o 
  -6  23   2        9.90       15.87      9.27 o 
  -5  23   2        3.99        4.05      3.49 o 
  -4  23   2        0.42        3.14      2.38 o 
  -3  23   2       94.23      102.17      9.50 o 
  -2  23   2        7.17        4.36      3.34 o 
  -1  23   2      319.15      295.91     15.04 o 
   0  23   2      234.67      211.09     10.10 o 
   1  23   2      206.86      212.08     17.53 o 
   2  23   2       58.59       65.91      8.30 o 
   3  23   2       28.49       41.91     14.86 o 
   4  23   2       14.20       19.28      4.76 o 
   5  23   2        2.45        6.97      6.67 o 
  -6  24   2        1.78        6.95      6.70 o 
  -5  24   2        0.03       -4.72      4.72 o 
  -4  24   2       23.93       26.17      5.19 o 
  -3  24   2       15.27       18.18      4.30 o 
  -2  24   2      100.87       77.56     18.05 o 
  -1  24   2       32.07       29.41      4.80 o 
   0  24   2       34.10       34.45      4.59 o 
   1  24   2        3.45        9.45      6.27 o 
   2  24   2        1.60        5.55      5.09 o 
   3  24   2        3.13        2.70      2.87 o 
   4  24   2       26.27       23.05      5.34 o 
   5  24   2        0.66       -3.49      3.49 o 
  -5  25   2        0.19       -1.30      5.20 o 
  -4  25   2        1.75        2.49      3.83 o 
  -3  25   2       60.90       77.47      8.59 o 
  -2  25   2       21.64       30.82     11.87 o 
  -1  25   2       29.99       35.19      7.84 o 
   0  25   2      118.52      110.85      8.46 o 
   1  25   2        0.52        2.56      3.43 o 
   2  25   2       36.25       39.23      8.70 o 
   3  25   2       12.74        3.65     11.52 o 
   4  25   2       49.30       63.23     12.20 o 
   5  25   2       24.21       17.30      8.99 o 
  -5  26   2       12.92        6.12      5.41 o 
  -4  26   2       20.66       26.57     15.53 o 
  -3  26   2        9.13       16.43      9.81 o 
  -2  26   2        0.12        0.16      3.10 o 
  -1  26   2        0.58        1.14      5.56 o 
   0  26   2       42.53       44.87      9.08 o 
   1  26   2       16.76       12.49      5.81 o 
   2  26   2       98.98      141.28     18.45 o 
   3  26   2        0.05       -2.27      8.45 o 
   4  26   2        2.14        2.59      5.87 o 
   5  26   2       56.42       73.24     19.13 o 
  -5  27   2        6.61        9.83      5.44 o 
  -4  27   2        7.26       13.52      6.21 o 
  -3  27   2       23.23       25.96     13.23 o 
  -2  27   2        3.65        1.70      3.58 o 
  -1  27   2       21.50       16.33      5.44 o 
   0  27   2        4.99        8.83      4.39 o 
   1  27   2        0.01       -2.23      3.86 o 
   2  27   2       27.20       14.85      5.96 o 
   3  27   2        0.49       21.87      7.23 o 
   4  27   2        3.75        3.14      4.98 o 
  -4  28   2        0.35       -4.03      6.75 o 
  -3  28   2        1.61        8.52      7.69 o 
  -2  28   2       38.64       34.08     12.52 o 
  -1  28   2        5.18        8.17      3.40 o 
   0  28   2       13.05       20.96      6.27 o 
   1  28   2        4.34       13.48      6.13 o 
   2  28   2        1.72        1.37      5.54 o 
   3  28   2       30.21       43.25     12.43 o 
   4  28   2        4.91       12.05      9.14 o 
  -4  29   2        8.85        5.00      8.77 o 
  -3  29   2       34.90       40.06     15.58 o 
  -2  29   2        1.48       -6.27      6.60 o 
  -1  29   2      101.23       97.77     14.38 o 
   0  29   2       14.69       11.25     10.09 o 
   1  29   2       86.74       87.21     13.81 o 
   2  29   2       13.17       25.49     11.97 o 
   3  29   2       21.49       25.23      7.50 o 
   4  29   2       34.54       18.42     11.69 o 
  -4  30   2       30.73       22.15     13.24 o 
  -3  30   2        0.27        6.06      6.72 o 
  -2  30   2       19.24       13.67      9.43 o 
  -1  30   2        0.95        3.16      4.60 o 
   0  30   2       22.29       30.56      8.41 o 
   1  30   2        2.22        0.76      4.62 o 
   2  30   2        8.79       12.82      9.69 o 
   3  30   2        2.30        4.23      6.88 o 
  -3  31   2        4.73        1.49      5.63 o 
  -2  31   2        0.40        3.45      3.11 o 
  -1  31   2        0.30       -1.64      2.80 o 
   0  31   2        1.55        3.27      2.41 o 
   1  31   2        3.61        3.30      8.84 o 
   2  31   2        0.00       -6.94      7.21 o 
   3  31   2        3.64        3.67      6.83 o 
  -2  32   2       18.52       23.64      8.24 o 
  -1  32   2        4.28       -6.66      6.66 o 
   0  32   2        6.03       -5.07      5.93 o 
   1  32   2        2.78        6.06      7.77 o 
   2  32   2        5.89        9.31      5.63 o 
  -1  33   2        9.23        6.69      7.00 o 
   0  33   2        8.07       -0.51      3.23 o 
   1  33   2       12.93        9.30      5.23 o 
  -8   1   3        0.67        1.90      4.63 o 
  -7   1   3       48.78       60.65     19.70 o 
  -6   1   3       19.38       15.13      5.57 o 
  -5   1   3        1.36       -1.69      2.19 o 
  -4   1   3       59.24       48.55      7.19 o 
  -3   1   3        2.33       -0.06      1.42 o 
  -2   1   3      382.97      369.89     11.55 o 
  -1   1   3    27858.18    25375.15    267.68 o 
   0   1   3      139.88      174.73      3.97 o 
   1   1   3     1754.20     1681.85     31.23 o 
   2   1   3      210.07      198.04      7.34 o 
   3   1   3      628.41      602.77     16.73 o 
   4   1   3      404.98      390.97     25.10 o 
   5   1   3      313.94      305.14     26.72 o 
   6   1   3       46.95       44.94      9.73 o 
   7   1   3        0.01       -1.18      4.14 o 
   8   1   3        0.48        0.22      8.75 o 
  -8   2   3        2.21        0.53      4.69 o 
  -7   2   3        7.90       -0.94      4.36 o 
  -6   2   3       11.07       11.67      4.68 o 
  -5   2   3      247.69      248.53     15.74 o 
  -4   2   3      488.18      443.87     18.79 o 
  -3   2   3      720.67      699.84     18.42 o 
  -2   2   3     1250.58     1227.30     21.40 o 
  -1   2   3     3327.99     3194.46     68.88 o 
   0   2   3     9033.96     8687.61     61.26 o 
   1   2   3     4399.79     4271.11     53.00 o 
   2   2   3      101.41       80.42      5.40 o 
   3   2   3     1525.90     1475.16     28.02 o 
   4   2   3       52.16       62.72     14.10 o 
   5   2   3      406.93      409.74     28.91 o 
   6   2   3      159.36      167.13     20.51 o 
   7   2   3       72.02       87.43     16.61 o 
   8   2   3        1.58        2.91      6.52 o 
  -8   3   3        0.68        5.38      6.56 o 
  -7   3   3       73.88       67.82     12.06 o 
  -6   3   3       80.39      113.22     15.08 o 
  -5   3   3       96.79      114.31      9.45 o 
  -4   3   3     1084.09     1099.06     41.46 o 
  -3   3   3      412.22      470.52     15.41 o 
  -2   3   3       30.05       24.40      3.17 o 
  -1   3   3     7985.82     7680.46    108.71 o 
   0   3   3       26.73       25.63      1.59 o 
   1   3   3     6340.71     6071.91     36.64 o 
   2   3   3     1388.68     1453.43     36.28 o 
   3   3   3       26.16       64.15      5.08 o 
   4   3   3      145.55      154.26      7.80 o 
   5   3   3      408.68      397.80     28.45 o 
   6   3   3       14.90       13.15      6.71 o 
   7   3   3        6.14       12.67      6.62 o 
  -8   4   3        1.92       -0.60      5.76 o 
  -7   4   3       92.76       91.32     16.38 o 
  -6   4   3      118.35      118.77     15.18 o 
  -5   4   3        1.42        3.96      2.37 o 
  -4   4   3      341.52      326.42     16.32 o 
  -3   4   3       87.22       90.39      7.60 o 
  -2   4   3     1946.38     1898.49     29.54 o 
  -1   4   3       24.49       20.15      3.58 o 
   0   4   3      386.72      355.76      7.55 o 
   1   4   3     2007.45     2022.11     29.32 o 
   2   4   3       57.07       50.78      5.73 o 
   3   4   3      179.42      158.47      6.80 o 
   4   4   3      713.81      735.94     17.87 o 
   5   4   3       32.68       29.20      3.85 o 
   6   4   3       28.96       24.55      8.09 o 
   7   4   3       19.09       35.38     11.64 o 
  -8   5   3       49.19       59.93     12.97 o 
  -7   5   3       15.35       16.61      6.30 o 
  -6   5   3       50.89       53.54     10.43 o 
  -5   5   3      158.50      150.52     11.19 o 
  -4   5   3       37.48       42.56      5.23 o 
  -3   5   3       19.58       28.22      7.46 o 
  -2   5   3        0.00        0.93      1.80 o 
  -1   5   3      458.96      433.92     17.17 o 
   0   5   3      497.37      430.27      9.12 o 
   1   5   3      910.66      882.31     19.60 o 
   2   5   3     1682.00     1593.47     47.17 o 
   3   5   3      173.83      199.52      8.58 o 
   4   5   3      611.46      627.18     17.24 o 
   5   5   3      256.53      254.92     16.86 o 
   6   5   3      436.30      420.42     32.39 o 
   7   5   3        8.88        5.26      8.54 o 
  -8   6   3        0.19        8.24      5.95 o 
  -7   6   3       23.97       24.17      9.25 o 
  -6   6   3      225.48      256.61     23.56 o 
  -5   6   3      178.31      173.24     13.53 o 
  -4   6   3       51.70       57.15      6.25 o 
  -3   6   3      372.90      406.53     19.08 o 
  -2   6   3      199.13      168.37      9.60 o 
  -1   6   3     1479.33     1494.20     45.01 o 
   0   6   3       10.15       39.78      3.78 o 
   1   6   3      484.60      539.80     19.90 o 
   2   6   3      111.14      113.02     10.77 o 
   3   6   3     1972.73     2121.72     38.91 o 
   4   6   3        7.15        4.60      1.87 o 
   5   6   3      627.47      537.77     18.09 o 
   6   6   3        2.84       19.03      7.53 o 
   7   6   3        0.24        0.22     12.43 o 
  -8   7   3        4.63        6.70      9.89 o 
  -7   7   3        3.90       13.75      6.22 o 
  -6   7   3      145.41      139.63     17.52 o 
  -5   7   3        5.33        6.43      4.35 o 
  -4   7   3        0.09        0.28      1.74 o 
  -3   7   3      763.08      724.44     28.01 o 
  -2   7   3      225.18      235.39     13.50 o 
  -1   7   3     1541.08     1474.95     36.35 o 
   0   7   3      968.46      987.94     17.48 o 
   1   7   3      591.43      507.03      9.59 o 
   2   7   3     1501.89     1606.02     40.66 o 
   3   7   3     2566.37     2678.09     49.52 o 
   4   7   3      114.09      122.61      9.04 o 
   5   7   3      157.75      150.77     10.84 o 
   6   7   3       25.55       21.86     11.41 o 
   7   7   3        0.13        5.17      6.01 o 
  -8   8   3        3.90        1.28      5.15 o 
  -7   8   3       61.15       42.14     10.72 o 
  -6   8   3      359.14      359.27     27.89 o 
  -5   8   3      101.25       94.83     13.23 o 
  -4   8   3       33.12       32.14      6.46 o 
  -3   8   3      326.90      357.91     15.50 o 
  -2   8   3      337.16      335.42     14.56 o 
  -1   8   3       87.67       86.20     11.10 o 
   0   8   3     2305.50     2317.76     40.27 o 
   1   8   3      146.93      168.16      6.00 o 
   2   8   3       14.14       31.89      6.36 o 
   3   8   3        0.94        3.17      2.50 o 
   4   8   3     1110.76     1241.96     79.52 o 
   5   8   3      721.69      761.04     29.88 o 
   6   8   3       66.52       57.86     14.78 o 
   7   8   3       36.48       44.59     19.25 o 
  -8   9   3       15.07       20.47     12.14 o 
  -7   9   3        0.70        2.80      3.84 o 
  -6   9   3      182.54      192.22     29.23 o 
  -5   9   3        0.33       -2.76      3.78 o 
  -4   9   3        1.33       -0.19      2.34 o 
  -3   9   3     1324.35     1413.90     31.07 o 
  -2   9   3      315.81      359.95     12.81 o 
  -1   9   3      241.31      238.70     19.34 o 
   0   9   3     1079.19     1024.92     17.64 o 
   1   9   3     7168.30     7328.14     41.17 o 
   2   9   3     4008.11     4304.37     68.08 o 
   3   9   3      123.20      156.26     12.11 o 
   4   9   3       17.38       14.01      4.58 o 
   5   9   3       43.44       42.60      7.44 o 
   6   9   3       51.66       69.56     13.20 o 
   7   9   3       37.28       35.67     10.52 o 
  -8  10   3        9.20        8.63      7.71 o 
  -7  10   3        0.43       -1.08      4.39 o 
  -6  10   3        0.02       -0.14      2.85 o 
  -5  10   3      183.54      183.83     24.91 o 
  -4  10   3      225.10      230.58     18.34 o 
  -3  10   3      256.74      271.44     13.69 o 
  -2  10   3       31.62       32.16      3.77 o 
  -1  10   3      820.68      895.26     38.77 o 
   0  10   3      306.27      347.28      8.73 o 
   1  10   3     1421.21     1441.33     28.18 o 
   2  10   3      309.85      393.34     18.68 o 
   3  10   3      218.78      221.70     15.00 o 
   4  10   3       58.32       58.56     13.71 o 
   5  10   3        2.02        2.72      2.05 o 
   6  10   3        2.40       -0.53      4.39 o 
   7  10   3        2.14       -2.96      3.70 o 
  -8  11   3        8.82       18.50      8.74 o 
  -7  11   3        0.07        1.02      4.98 o 
  -6  11   3        0.20       -0.46      3.10 o 
  -5  11   3      196.56      201.28     25.27 o 
  -4  11   3       28.53       20.11      5.14 o 
  -3  11   3       26.70       27.29      3.47 o 
  -2  11   3        4.20        8.32      1.89 o 
  -1  11   3     1331.56     1316.82     33.77 o 
   0  11   3      455.47      488.95     10.38 o 
   1  11   3      341.84      312.56     12.48 o 
   2  11   3      356.82      344.29     12.74 o 
   3  11   3      608.28      592.96     22.99 o 
   4  11   3      361.72      378.29     34.63 o 
   5  11   3       74.85       57.33      7.55 o 
   6  11   3       22.80       30.48     11.80 o 
   7  11   3        3.38       -0.60      7.05 o 
  -7  12   3        0.53       -1.80      8.24 o 
  -6  12   3       61.96       79.21     12.97 o 
  -5  12   3      105.81      132.69     20.26 o 
  -4  12   3        0.29        0.07      2.50 o 
  -3  12   3        1.48        0.84      1.59 o 
  -2  12   3      959.75      993.37     19.24 o 
  -1  12   3     1201.35     1352.87     27.14 o 
   0  12   3     2693.89     2733.47     39.32 o 
   1  12   3      201.70      188.46     13.37 o 
   2  12   3      184.82      166.57      8.94 o 
   3  12   3        8.82       25.88      4.61 o 
   4  12   3       97.87      110.42     10.81 o 
   5  12   3      228.21      237.21     20.68 o 
   6  12   3       12.08       41.14     14.39 o 
   7  12   3       43.06       52.30     12.59 o 
  -7  13   3        0.10       -4.46      4.46 o 
  -6  13   3        4.54        1.76      5.69 o 
  -5  13   3       79.11       76.12     16.86 o 
  -4  13   3       55.22       61.44      7.74 o 
  -3  13   3      754.27      769.61     19.25 o 
  -2  13   3      101.99      104.12      6.31 o 
  -1  13   3      251.98      241.13     12.11 o 
   0  13   3      906.88     1052.08     14.14 o 
   1  13   3       77.09       95.15     13.39 o 
   2  13   3      236.56      274.78     11.55 o 
   3  13   3      242.39      252.47     13.68 o 
   4  13   3       34.29       15.00      8.39 o 
   5  13   3       46.74       42.45     13.10 o 
   6  13   3       20.22       15.43      9.97 o 
   7  13   3        2.21        2.71      7.39 o 
  -7  14   3       24.99       34.25      9.51 o 
  -6  14   3       25.50       32.99      8.37 o 
  -5  14   3       30.96       49.57     12.56 o 
  -4  14   3      274.86      277.14     16.11 o 
  -3  14   3      151.12      170.82     10.90 o 
  -2  14   3      843.19      909.40     17.44 o 
  -1  14   3        1.38        1.37      0.85 o 
   0  14   3      453.18      430.42     10.80 o 
   1  14   3      203.46      166.32     18.48 o 
   2  14   3      324.63      300.89     11.32 o 
   3  14   3       64.27       70.68      5.92 o 
   4  14   3        0.35       -0.06      3.01 o 
   5  14   3       35.42       21.69      8.10 o 
   6  14   3        0.14        1.85      7.03 o 
   7  14   3        0.11       -4.69     15.29 o 
  -7  15   3       54.29       72.57     13.89 o 
  -6  15   3        3.58       -7.54      7.54 o 
  -5  15   3        0.89       -1.12      2.60 o 
  -4  15   3       34.68       45.96      6.65 o 
  -3  15   3      436.94      479.20     18.34 o 
  -2  15   3       86.01      101.24      6.36 o 
  -1  15   3      121.97      113.59      6.05 o 
   0  15   3      184.80      239.54      7.85 o 
   1  15   3        0.06       -1.29      2.03 o 
   2  15   3        7.79        7.99      2.90 o 
   3  15   3       20.31       21.96      3.57 o 
   4  15   3      279.42      291.30     31.21 o 
   5  15   3        1.12       -5.04      6.00 o 
   6  15   3       46.46       48.52     14.96 o 
   7  15   3        1.09       -4.42      5.31 o 
  -7  16   3       16.84       23.48      7.80 o 
  -6  16   3       24.05       21.85      6.62 o 
  -5  16   3       29.24       29.17      7.43 o 
  -4  16   3       19.74       34.93      5.80 o 
  -3  16   3       20.65       16.59      3.55 o 
  -2  16   3       45.04       56.65      4.93 o 
  -1  16   3      253.58      234.27      9.19 o 
   0  16   3        3.78        3.81      1.73 o 
   1  16   3       61.57       63.70      8.49 o 
   2  16   3       46.52       44.68      4.27 o 
   3  16   3       63.21       52.48      5.61 o 
   4  16   3      335.87      321.65     20.81 o 
   5  16   3        4.12        6.28      6.60 o 
   6  16   3        1.44       -6.36      6.36 o 
   7  16   3        0.56       15.27      7.89 o 
  -7  17   3        3.39        7.97      4.83 o 
  -6  17   3        0.24        5.29      4.97 o 
  -5  17   3       63.49       84.15     10.08 o 
  -4  17   3        0.94        2.86      3.13 o 
  -3  17   3      120.47      113.98      8.88 o 
  -2  17   3      166.59      156.05      8.27 o 
  -1  17   3     1242.58     1267.39     22.35 o 
   0  17   3      299.70      312.11      9.70 o 
   1  17   3       63.84       68.64      6.30 o 
   2  17   3      639.63      621.83     16.78 o 
   3  17   3      132.50      138.82      9.38 o 
   4  17   3       87.41       77.64     10.40 o 
   5  17   3       45.48       54.54      9.66 o 
   6  17   3        0.28        3.17      4.90 o 
  -7  18   3        6.12        2.31      3.23 o 
  -6  18   3       20.88       14.53      5.57 o 
  -5  18   3       39.89       50.78      7.88 o 
  -4  18   3       55.59       72.16      8.32 o 
  -3  18   3        8.18        2.32      1.79 o 
  -2  18   3     1034.05      995.87     23.03 o 
  -1  18   3       54.58       65.89      8.52 o 
   0  18   3      131.01      127.20      6.06 o 
   1  18   3      318.95      307.79     15.36 o 
   2  18   3       31.39       29.69      5.45 o 
   3  18   3     1549.67     1491.12     45.09 o 
   4  18   3      314.13      312.04     18.31 o 
   5  18   3       98.70      153.82     18.12 o 
   6  18   3       10.43        8.31      4.79 o 
  -7  19   3        3.58        8.63      5.37 o 
  -6  19   3        9.54        5.48      2.90 o 
  -5  19   3        6.98        5.28      3.12 o 
  -4  19   3       50.80       65.73      8.04 o 
  -3  19   3      109.39      105.49      8.74 o 
  -2  19   3        1.18        7.75      4.81 o 
  -1  19   3     1091.43     1071.00     24.17 o 
   0  19   3       60.06       55.55      4.42 o 
   1  19   3       85.04       76.30      6.39 o 
   2  19   3       26.53       16.63      4.34 o 
   3  19   3       13.70       10.48      2.25 o 
   4  19   3        2.51        3.59      2.92 o 
   5  19   3        5.05        7.79      4.35 o 
   6  19   3        9.77       11.21      7.78 o 
  -6  20   3        4.82        5.94     10.76 o 
  -5  20   3        2.71       -0.75      2.47 o 
  -4  20   3       15.61       11.03      4.04 o 
  -3  20   3       11.55       11.96      3.05 o 
  -2  20   3       20.26       26.16      6.61 o 
  -1  20   3      153.27      143.98      8.07 o 
   0  20   3        4.37        7.27      1.76 o 
   1  20   3      285.37      292.31     12.75 o 
   2  20   3       32.07       37.90      8.64 o 
   3  20   3        1.01        4.38      2.10 o 
   4  20   3       11.49        5.66      3.21 o 
   5  20   3       18.33       16.31      5.36 o 
   6  20   3        0.00        4.47      7.54 o 
  -6  21   3       10.10       15.13      9.04 o 
  -5  21   3       15.97       22.85      5.39 o 
  -4  21   3       49.25       45.22      6.82 o 
  -3  21   3      515.18      482.08     25.43 o 
  -2  21   3      253.92      273.84     21.10 o 
  -1  21   3       11.79       13.52      2.88 o 
   0  21   3        9.26        9.74      2.13 o 
   1  21   3      317.09      312.48     13.53 o 
   2  21   3      233.48      256.91     23.17 o 
   3  21   3      439.82      433.36     17.26 o 
   4  21   3      100.45       91.50      9.94 o 
   5  21   3        0.00       -7.91      7.91 o 
   6  21   3       24.70       47.88     16.27 o 
  -6  22   3        0.03       -6.67      6.67 o 
  -5  22   3        0.65        0.22      2.55 o 
  -4  22   3       41.71       43.51      9.22 o 
  -3  22   3       35.04       27.37      4.63 o 
  -2  22   3      216.01      242.46     31.50 o 
  -1  22   3       45.78       51.87      5.55 o 
   0  22   3      127.79      122.55     10.38 o 
   1  22   3      297.82      282.12     20.07 o 
   2  22   3       20.08       11.32      4.54 o 
   3  22   3       17.83       25.12      7.46 o 
   4  22   3        1.82        4.49      2.34 o 
   5  22   3        1.14        7.88      4.68 o 
  -6  23   3        0.06       -6.45      6.45 o 
  -5  23   3        1.52        2.97      3.30 o 
  -4  23   3       12.94       12.35      4.51 o 
  -3  23   3        2.89        4.68      2.26 o 
  -2  23   3      206.64      196.34     28.99 o 
  -1  23   3       34.33       27.01      3.72 o 
   0  23   3        1.33        4.01      2.09 o 
   1  23   3       32.62       21.27      4.44 o 
   2  23   3       34.16       39.78     16.45 o 
   3  23   3        0.54        0.03      2.91 o 
   4  23   3        0.88        0.92      2.36 o 
   5  23   3       25.05       18.87      9.93 o 
  -6  24   3        4.92       12.90      8.24 o 
  -5  24   3        2.81        7.92      7.20 o 
  -4  24   3       40.45       43.00      9.58 o 
  -3  24   3        0.50        1.22      2.39 o 
  -2  24   3       58.61       57.32     16.47 o 
  -1  24   3        7.97        4.19      1.80 o 
   0  24   3       13.46       23.42      3.70 o 
   1  24   3        2.18        1.76      1.05 o 
   2  24   3        2.57       -0.17      3.44 o 
   3  24   3       19.77       25.89      6.93 o 
   4  24   3        7.90       13.92      5.60 o 
   5  24   3       29.10       44.58     14.14 o 
  -5  25   3       12.22       11.16      5.49 o 
  -4  25   3        4.02        2.76      9.66 o 
  -3  25   3        9.68       17.70      6.48 o 
  -2  25   3        1.75       -7.90      7.90 o 
  -1  25   3        0.01        1.44      2.87 o 
   0  25   3       35.27       32.07      5.29 o 
   1  25   3        4.93       -4.64      4.64 o 
   2  25   3       15.91       15.33      5.33 o 
   3  25   3        7.22       12.51      5.37 o 
   4  25   3        5.95        9.13      5.87 o 
   5  25   3        0.43        2.23      3.95 o 
  -5  26   3        1.00       -5.83      5.83 o 
  -4  26   3        4.65        4.56      4.20 o 
  -3  26   3       13.85       13.87      9.06 o 
  -2  26   3        7.38        1.24      4.16 o 
  -1  26   3       12.23       25.27      7.13 o 
   0  26   3        8.02        9.18      4.16 o 
   1  26   3        2.01        4.46      2.88 o 
   2  26   3       10.79       11.18      5.06 o 
   3  26   3       18.32       19.66      7.77 o 
   4  26   3        0.10        4.97      4.26 o 
  -5  27   3        1.00       -5.18      5.18 o 
  -4  27   3        0.02        1.29      4.23 o 
  -3  27   3       49.28       54.76     17.71 o 
  -2  27   3        8.06        0.56      4.23 o 
  -1  27   3      115.79      157.25     17.28 o 
   0  27   3        5.73        6.98      3.85 o 
   1  27   3      122.97      117.97     12.98 o 
   2  27   3        3.55        5.11      2.99 o 
   3  27   3       51.17       48.19     15.96 o 
   4  27   3       21.59       12.98     13.44 o 
  -4  28   3       64.30       85.57     14.55 o 
  -3  28   3        5.07        3.11      5.32 o 
  -2  28   3       23.85       24.91     11.43 o 
  -1  28   3       18.98       17.00      5.89 o 
   0  28   3       61.54       79.97     12.63 o 
   1  28   3       11.44        8.37      3.64 o 
   2  28   3       30.85       42.07      9.23 o 
   3  28   3       36.27       50.40     11.45 o 
   4  28   3       12.29       11.27      9.19 o 
  -4  29   3       17.71       22.54     11.37 o 
  -3  29   3        1.94        0.45      3.37 o 
  -2  29   3        0.36       -9.03      9.03 o 
  -1  29   3        0.03        0.43      4.24 o 
   0  29   3        0.98        7.47      4.36 o 
   1  29   3        1.17       24.29     53.22 o 
   2  29   3        1.85        8.30      9.68 o 
   3  29   3        2.76        7.80      5.38 o 
  -3  30   3        0.76       -5.51      7.37 o 
  -2  30   3       19.09       35.58      9.03 o 
  -1  30   3        4.46        9.11      4.24 o 
   0  30   3       12.22       14.29      5.21 o 
   1  30   3       16.84       19.24      7.11 o 
   2  30   3        6.65        4.78      6.25 o 
   3  30   3        7.51       10.35      8.56 o 
  -3  31   3        8.68       -8.23      8.23 o 
  -2  31   3       14.58       20.89     11.99 o 
  -1  31   3       10.55        1.63      4.33 o 
   0  31   3        6.53       11.10      8.02 o 
   1  31   3       11.09       13.44      6.89 o 
   2  31   3       25.41       43.53     16.75 o 
  -2  32   3       20.83       37.45     16.34 o 
  -1  32   3        1.15        7.07      9.03 o 
   0  32   3        9.13       13.42      8.74 o 
   1  32   3        4.41        7.82      6.54 o 
   2  32   3        6.82       12.58     10.08 o 
  -1  33   3       10.17       14.16      9.27 o 
   0  33   3        4.95       15.67      9.38 o 
   1  33   3        3.08        3.12     10.00 o 
  -8   0   4       81.62       88.50     21.74 o 
  -7   0   4        5.58        5.08      7.55 o 
  -6   0   4       21.25       16.21     11.04 o 
  -5   0   4        3.08       -3.21      3.77 o 
  -4   0   4     2672.38     2573.30     91.45 o 
  -3   0   4      677.34      638.24     21.37 o 
  -2   0   4      890.29      818.66     40.76 o 
  -1   0   4     3054.72     3132.09     42.77 o 
   0   0   4     4464.98     4395.36     44.08 o 
   1   0   4      287.56      265.31     10.01 o 
   2   0   4     1152.86     1117.46     46.68 o 
   3   0   4       43.35       40.80     10.82 o 
   4   0   4      293.68      321.22     32.57 o 
   5   0   4       36.59       20.01      9.49 o 
   6   0   4        8.99       14.58      9.48 o 
   7   0   4        1.01       20.58     14.22 o 
  -8   1   4        2.04        4.22      7.21 o 
  -7   1   4        4.46        1.13      2.73 o 
  -6   1   4      300.64      285.77     15.69 o 
  -5   1   4        1.87        3.09      2.03 o 
  -4   1   4       77.91       75.59      7.82 o 
  -3   1   4     1918.66     1749.73     31.85 o 
  -2   1   4       22.60       22.22      4.37 o 
  -1   1   4    93650.67    78878.69    245.37 o 
   0   1   4     8438.61     8025.29     50.39 o 
   1   1   4     1302.73     1193.96     16.61 o 
   2   1   4      997.31     1008.22     31.44 o 
   3   1   4        0.16       -1.54      3.69 o 
   4   1   4      762.10      779.26     36.01 o 
   5   1   4      154.05      136.71     18.62 o 
   6   1   4       19.82       25.08     11.06 o 
   7   1   4       55.01       85.52     17.66 o 
  -8   2   4        2.45        1.71      7.35 o 
  -7   2   4        0.41        0.61      3.31 o 
  -6   2   4        0.84       -2.42      2.42 o 
  -5   2   4       29.31       28.42      5.39 o 
  -4   2   4        0.09       -1.76      1.76 o 
  -3   2   4      514.52      504.24     16.75 o 
  -2   2   4      215.01      211.77     11.66 o 
  -1   2   4      330.88      394.89     26.53 o 
   0   2   4     7267.58     7056.72     27.04 o 
   1   2   4      435.37      435.05     14.55 o 
   2   2   4      252.42      202.07     15.62 o 
   3   2   4       14.17        4.05      2.36 o 
   4   2   4       70.83       44.12      8.15 o 
   5   2   4      125.96      140.74     17.34 o 
   6   2   4       18.41        6.47     10.48 o 
   7   2   4        2.89       16.91      8.57 o 
  -8   3   4       11.43        7.54      9.50 o 
  -7   3   4        6.27        0.60      3.53 o 
  -6   3   4        8.38        6.86      2.71 o 
  -5   3   4      257.56      229.55     15.29 o 
  -4   3   4      128.36      123.90      8.90 o 
  -3   3   4     1172.26     1149.43     23.04 o 
  -2   3   4      360.89      376.40     11.96 o 
  -1   3   4     9576.34     9804.50     50.35 o 
   0   3   4    10015.43     9794.15     31.18 o 
   1   3   4     2077.15     2024.73     31.42 o 
   2   3   4      306.53      326.39     17.76 o 
   3   3   4     1621.23     1569.96     28.56 o 
   4   3   4      154.27      136.90      9.52 o 
   5   3   4      134.43      128.87     17.37 o 
   6   3   4       83.93       94.71     15.47 o 
   7   3   4        1.37       -4.27      4.82 o 
  -8   4   4        0.92       10.39      9.58 o 
  -7   4   4       27.59       19.68      7.05 o 
  -6   4   4      151.71      162.63     14.16 o 
  -5   4   4       30.12       22.58      4.37 o 
  -4   4   4       40.67       48.38      5.71 o 
  -3   4   4       17.86       11.91      3.14 o 
  -2   4   4     2095.74     2160.02     58.35 o 
  -1   4   4     1898.96     1940.52     24.35 o 
   0   4   4     2008.30     2068.85     20.35 o 
   1   4   4     4632.08     4441.75     36.56 o 
   2   4   4       92.82       77.20      7.23 o 
   3   4   4      237.23      221.18     10.42 o 
   4   4   4       30.82       39.59      7.16 o 
   5   4   4       18.33       11.84      5.34 o 
   6   4   4       27.66       23.70      8.91 o 
   7   4   4       14.46       12.04      4.73 o 
  -8   5   4        0.03       -4.92      8.85 o 
  -7   5   4       25.44       32.47     17.86 o 
  -6   5   4      289.38      271.47     18.37 o 
  -5   5   4      271.16      260.76     16.42 o 
  -4   5   4       50.52       51.14      6.65 o 
  -3   5   4      357.70      383.25     22.10 o 
  -2   5   4     1407.66     1477.88     45.15 o 
  -1   5   4      316.46      299.62      9.07 o 
   0   5   4      237.11      247.56      6.29 o 
   1   5   4     2248.30     2239.89     26.85 o 
   2   5   4       26.82       16.08      3.42 o 
   3   5   4       13.97       13.79      2.61 o 
   4   5   4      148.18      148.26     10.95 o 
   5   5   4      425.28      412.31     20.02 o 
   6   5   4       10.53       14.31      4.93 o 
   7   5   4        0.71        1.29      4.97 o 
  -8   6   4        2.21       -0.15      2.61 o 
  -7   6   4       37.18       57.95     12.54 o 
  -6   6   4       33.70       35.36     10.30 o 
  -5   6   4       17.72       13.44      4.55 o 
  -4   6   4       52.46       44.45     11.13 o 
  -3   6   4       13.43       10.89      2.59 o 
  -2   6   4     3856.42     4136.12     65.60 o 
  -1   6   4      278.56      264.10      8.22 o 
   0   6   4     4091.13     4167.55     39.16 o 
   1   6   4        0.56        1.23      1.43 o 
   2   6   4      265.77      232.72     12.94 o 
   3   6   4       54.59       48.15      6.93 o 
   4   6   4       72.31       58.24      4.61 o 
   5   6   4      456.29      441.63     21.34 o 
   6   6   4       26.51       21.71      7.50 o 
   7   6   4        0.60        0.60      3.78 o 
  -8   7   4       24.70       31.99      9.87 o 
  -7   7   4      167.19      159.52     20.49 o 
  -6   7   4      133.49      148.38     18.09 o 
  -5   7   4      115.13      125.06     15.60 o 
  -4   7   4        8.87        1.92      3.80 o 
  -3   7   4      292.73      283.42     14.54 o 
  -2   7   4       16.96       21.15      7.63 o 
  -1   7   4       35.23       37.96      7.55 o 
   0   7   4       41.96       46.67      3.20 o 
   1   7   4      173.28      210.01     10.41 o 
   2   7   4      170.49      167.14     11.04 o 
   3   7   4      815.64      823.31     27.78 o 
   4   7   4      368.80      369.23     12.88 o 
   5   7   4      246.17      208.83      9.71 o 
   6   7   4      166.96      204.77     22.78 o 
   7   7   4        8.17        5.07      7.30 o 
  -8   8   4        0.46        8.32      6.83 o 
  -7   8   4       26.21       36.11      9.84 o 
  -6   8   4       17.74        9.25      3.85 o 
  -5   8   4      160.92      161.47     26.17 o 
  -4   8   4        4.03       10.20      7.52 o 
  -3   8   4      658.81      748.22     28.38 o 
  -2   8   4        5.99        0.91      1.56 o 
  -1   8   4       28.05       30.37      7.11 o 
   0   8   4       10.07       12.36      1.92 o 
   1   8   4       14.23       13.05      2.18 o 
   2   8   4     3020.79     3263.97     63.71 o 
   3   8   4        9.55        2.16      2.48 o 
   4   8   4      198.58      213.79     10.52 o 
   5   8   4      135.18      116.63     10.21 o 
   6   8   4        5.76        0.39      5.98 o 
   7   8   4        1.44       -4.35      5.60 o 
  -8   9   4       11.90       14.83     10.10 o 
  -7   9   4       94.96       99.03     19.21 o 
  -6   9   4       95.24      117.72     16.06 o 
  -5   9   4        2.84        2.33      2.62 o 
  -4   9   4       44.70       49.43     11.16 o 
  -3   9   4      598.12      596.66     19.77 o 
  -2   9   4       66.29       55.90      6.10 o 
  -1   9   4      595.21      534.21     30.41 o 
   0   9   4      186.54      216.68      7.59 o 
   1   9   4     2341.54     2505.73     33.00 o 
   2   9   4      276.93      268.75     17.91 o 
   3   9   4      337.91      315.74     21.66 o 
   4   9   4      151.42      121.91     11.05 o 
   5   9   4       52.06       62.14      7.08 o 
   6   9   4        2.95       -2.19      4.93 o 
   7   9   4        0.55       -6.47      6.47 o 
  -8  10   4        4.20        5.30      4.28 o 
  -7  10   4       71.04       79.08     14.72 o 
  -6  10   4      139.67      148.01     18.18 o 
  -5  10   4      141.23      143.80     16.24 o 
  -4  10   4      215.31      246.58     17.57 o 
  -3  10   4      469.95      476.74     15.90 o 
  -2  10   4     1237.92     1161.71     23.84 o 
  -1  10   4       42.47       24.23      6.31 o 
   0  10   4      762.80      748.97     15.40 o 
   1  10   4      518.22      494.20     16.37 o 
   2  10   4      212.01      213.23     10.82 o 
   3  10   4      839.33      882.14     36.51 o 
   4  10   4      545.02      241.07    257.12 o 
   5  10   4      132.07      134.87     12.48 o 
   6  10   4        1.59       11.55      6.21 o 
   7  10   4        1.99        6.32      5.55 o 
  -8  11   4       16.16       27.81     10.17 o 
  -7  11   4        7.38        5.04      8.47 o 
  -6  11   4       23.08       16.42      8.10 o 
  -5  11   4       70.89       96.49     18.03 o 
  -4  11   4      135.64      144.75     13.48 o 
  -3  11   4     1509.57     1605.32     43.50 o 
  -2  11   4      139.46      144.62      7.27 o 
  -1  11   4        0.03        0.37      1.06 o 
   0  11   4       50.53       64.69      3.12 o 
   1  11   4     2347.24     2336.03    155.43 o 
   2  11   4      494.51      568.38     14.41 o 
   3  11   4      440.09      476.38     36.26 o 
   4  11   4      133.72      174.51     24.66 o 
   5  11   4        6.79        6.46      3.32 o 
   6  11   4        1.86        9.09     10.04 o 
   7  11   4       29.74       38.14     11.97 o 
  -7  12   4       21.28       25.66     13.71 o 
  -6  12   4      113.26      140.46     17.60 o 
  -5  12   4      228.62      233.78     26.20 o 
  -4  12   4        4.25       10.88      3.79 o 
  -3  12   4        1.36        2.15      1.49 o 
  -2  12   4     1565.36     1561.15     29.88 o 
  -1  12   4      147.95      115.05     15.57 o 
   0  12   4        7.47        4.13      0.88 o 
   1  12   4        3.87        4.53      3.89 o 
   2  12   4      406.72      422.59     18.66 o 
   3  12   4        6.92       20.96      5.28 o 
   4  12   4      778.29      726.17     72.66 o 
   5  12   4        0.06        1.93      5.14 o 
   6  12   4        1.11        7.23      4.81 o 
   7  12   4       67.71       62.66     15.30 o 
  -7  13   4       18.63       18.55      6.82 o 
  -6  13   4       20.97       28.35      8.37 o 
  -5  13   4      166.94      168.59     22.14 o 
  -4  13   4       37.16       31.61      5.31 o 
  -3  13   4      595.43      603.92     23.25 o 
  -2  13   4       52.32       58.16      3.82 o 
  -1  13   4      566.44      530.55     23.72 o 
   0  13   4        4.01        1.02      1.72 o 
   1  13   4       39.54       56.54     10.79 o 
   2  13   4      486.23      486.46     13.48 o 
   3  13   4      333.86      342.89     21.19 o 
   4  13   4      387.33      396.84     25.76 o 
   5  13   4       18.44        9.64      7.40 o 
   6  13   4       97.61      113.83     17.61 o 
   7  13   4       51.61       57.58     13.62 o 
  -7  14   4        4.49        1.80      8.58 o 
  -6  14   4      121.08      119.57     16.13 o 
  -5  14   4      256.45      226.50     25.31 o 
  -4  14   4       70.72       65.35      7.53 o 
  -3  14   4       19.84       14.03      3.25 o 
  -2  14   4      188.62      188.70      9.33 o 
  -1  14   4       47.53       47.90      5.22 o 
   0  14   4       27.81       30.60      2.61 o 
   1  14   4       33.86       43.86      5.87 o 
   2  14   4       58.91       53.58      4.28 o 
   3  14   4       59.44       62.36      6.07 o 
   4  14   4      120.38      115.07     13.86 o 
   5  14   4        3.89       21.02     10.12 o 
   6  14   4        0.19       -2.94      9.80 o 
   7  14   4        4.61       -2.49      3.92 o 
  -7  15   4       13.83       10.56      4.92 o 
  -6  15   4        1.26       -6.47      6.47 o 
  -5  15   4       68.47       76.08     10.87 o 
  -4  15   4        1.25        4.63      2.64 o 
  -3  15   4       33.51       41.55      5.31 o 
  -2  15   4       37.90       33.17      2.96 o 
  -1  15   4       60.58       50.24      5.57 o 
   0  15   4      210.27      211.73      6.54 o 
   1  15   4       97.54      112.20      8.46 o 
   2  15   4        2.05        1.39      0.82 o 
   3  15   4      177.63      184.06     10.32 o 
   4  15   4       85.26       95.50     18.51 o 
   5  15   4       34.27       20.77      8.79 o 
   6  15   4        5.43       -0.85      4.28 o 
  -7  16   4        0.64       15.51     14.07 o 
  -6  16   4       39.40       43.30      9.77 o 
  -5  16   4      239.95      233.76     16.64 o 
  -4  16   4       16.42       15.36      3.66 o 
  -3  16   4      118.86      137.86      9.22 o 
  -2  16   4      170.87      193.47     13.55 o 
  -1  16   4      279.29      292.21     16.13 o 
   0  16   4      470.60      480.71     11.60 o 
   1  16   4      301.52      299.14     16.31 o 
   2  16   4      720.41      655.88     32.65 o 
   3  16   4      579.31      540.54     17.78 o 
   4  16   4      151.01      147.62     21.20 o 
   5  16   4        0.04       -0.82      5.00 o 
   6  16   4       11.22       10.49      5.36 o 
  -7  17   4        4.41       12.31      5.82 o 
  -6  17   4        0.02       -1.53      3.93 o 
  -5  17   4       29.03       31.18      6.33 o 
  -4  17   4       61.28       65.83      7.63 o 
  -3  17   4       24.83       21.30      3.39 o 
  -2  17   4        3.40        2.55      3.68 o 
  -1  17   4      282.33      269.65     36.80 o 
   0  17   4      311.33      328.14      9.24 o 
   1  17   4       41.70       27.67      4.65 o 
   2  17   4       88.48       74.19     11.37 o 
   3  17   4       13.33       15.99      2.84 o 
   4  17   4        1.77       -1.71      4.11 o 
   5  17   4        8.85        9.65      4.33 o 
   6  17   4        2.64       -4.28      4.72 o 
  -7  18   4        0.45        3.39      3.95 o 
  -6  18   4        0.21        1.75      3.89 o 
  -5  18   4       77.67       86.85      9.95 o 
  -4  18   4       69.83       64.14      7.57 o 
  -3  18   4        1.26        3.65      2.88 o 
  -2  18   4        8.68        5.94      3.44 o 
  -1  18   4       23.44       30.56      7.34 o 
   0  18   4      237.95      238.39      8.21 o 
   1  18   4       53.89       64.43      7.95 o 
   2  18   4      112.91      115.57     14.23 o 
   3  18   4      212.86      203.81     11.01 o 
   4  18   4       18.63       12.96      7.26 o 
   5  18   4       12.36        9.45      3.84 o 
   6  18   4        5.01       -2.76      4.64 o 
  -7  19   4       14.48       22.75     12.56 o 
  -6  19   4        0.01        0.84      3.15 o 
  -5  19   4      196.79      222.86     16.22 o 
  -4  19   4       94.55       98.55      9.33 o 
  -3  19   4      486.00      482.28     16.00 o 
  -2  19   4       27.19       58.75     10.09 o 
  -1  19   4      411.84      458.45     40.13 o 
   0  19   4       60.55       65.32      4.50 o 
   1  19   4     1289.04     1285.72     77.14 o 
   2  19   4        0.16        5.78      4.97 o 
   3  19   4      254.37      265.21     17.24 o 
   4  19   4       16.14       15.79      8.93 o 
   5  19   4        2.11       12.16      7.17 o 
   6  19   4       23.47       45.22     15.62 o 
  -6  20   4        1.17       -8.93      8.93 o 
  -5  20   4       24.01       28.88      5.89 o 
  -4  20   4       71.80       80.82      8.54 o 
  -3  20   4      425.78      425.16     16.43 o 
  -2  20   4      601.95      679.14     33.67 o 
  -1  20   4        0.61       -2.22      2.22 o 
   0  20   4      558.20      538.41     15.42 o 
   1  20   4       55.16       51.36      6.62 o 
   2  20   4      257.60      303.80     23.60 o 
   3  20   4       18.57       13.93      3.06 o 
   4  20   4       15.45        9.72      3.16 o 
   5  20   4       13.63       34.23     12.76 o 
   6  20   4        0.42        1.89      4.41 o 
  -6  21   4        2.22       -8.31      8.31 o 
  -5  21   4        0.03       -1.90      2.96 o 
  -4  21   4       10.03       -0.69      1.73 o 
  -3  21   4        0.01        3.94      4.25 o 
  -2  21   4        0.22       -0.86      2.54 o 
  -1  21   4       66.92       47.43      5.96 o 
   0  21   4       40.69       36.55      3.83 o 
   1  21   4       70.51       64.03      7.33 o 
   2  21   4        0.67       -3.52      4.55 o 
   3  21   4       58.13       62.50     11.58 o 
   4  21   4       26.11       16.87      4.62 o 
   5  21   4        1.10        0.67      3.35 o 
  -6  22   4        6.88        9.72      7.72 o 
  -5  22   4        3.25        2.04      3.52 o 
  -4  22   4        6.79       16.74      5.48 o 
  -3  22   4       11.42        3.31      3.20 o 
  -2  22   4        0.94        6.40      6.25 o 
  -1  22   4       42.45       56.25      6.75 o 
   0  22   4      123.11      113.56      7.24 o 
   1  22   4      166.26      163.89     11.72 o 
   2  22   4       53.08       58.49     10.75 o 
   3  22   4       13.54       14.66      5.67 o 
   4  22   4        0.21       -6.02      6.02 o 
   5  22   4       28.76       26.00     11.68 o 
  -6  23   4        0.02       -4.96      5.90 o 
  -5  23   4       32.58       28.25      9.16 o 
  -4  23   4        0.05       -3.73      3.73 o 
  -3  23   4        1.74       -1.03      2.70 o 
  -2  23   4       90.17       91.55     20.38 o 
  -1  23   4      207.73      181.90     12.51 o 
   0  23   4       76.07       65.73      5.37 o 
   1  23   4       30.81       30.28      7.53 o 
   2  23   4        3.19       -0.07      6.77 o 
   3  23   4       31.55       33.68      8.59 o 
   4  23   4       18.20       27.73      8.19 o 
   5  23   4        4.42       -0.03      4.43 o 
  -5  24   4        1.96        0.93      3.68 o 
  -4  24   4       10.25        5.23      3.65 o 
  -3  24   4      149.00      125.75     16.49 o 
  -2  24   4       51.04       46.47     15.46 o 
  -1  24   4       11.82        7.14      3.25 o 
   0  24   4      107.52       88.98      9.05 o 
   1  24   4       87.67       87.73     13.02 o 
   2  24   4       14.09       14.82      5.10 o 
   3  24   4       32.16       28.07      8.63 o 
   4  24   4        0.78        6.94      4.76 o 
   5  24   4        1.13       -4.65      5.39 o 
  -5  25   4        5.49        5.38      4.91 o 
  -4  25   4        0.20       -1.25      2.82 o 
  -3  25   4       12.75       11.69      5.54 o 
  -2  25   4       16.85       17.09      9.11 o 
  -1  25   4      198.12      232.85     19.49 o 
   0  25   4        0.16       -2.68      2.68 o 
   1  25   4       25.82       41.97     14.64 o 
   2  25   4       21.39       18.37      9.93 o 
   3  25   4        0.54       -0.23      3.15 o 
   4  25   4       15.22       10.48      5.60 o 
   5  25   4        0.52        0.92      3.19 o 
  -5  26   4        5.65        5.08      3.17 o 
  -4  26   4        6.14        6.15      4.18 o 
  -3  26   4        1.52        6.19      5.84 o 
  -2  26   4       51.54       50.72     15.35 o 
  -1  26   4        3.11        5.88      3.43 o 
   0  26   4       24.33       37.00      8.31 o 
   1  26   4        0.51        0.14      4.59 o 
   2  26   4       36.00       29.97     14.15 o 
   3  26   4       27.46       42.00     10.32 o 
   4  26   4        7.46        9.99      8.29 o 
  -5  27   4        0.15        3.79      3.84 o 
  -4  27   4        1.01        7.40      5.49 o 
  -3  27   4        4.89       19.65      8.35 o 
  -2  27   4       28.20       15.36      9.39 o 
  -1  27   4        0.31        1.21      3.11 o 
   0  27   4        7.47       61.55     94.87 o 
   1  27   4        0.00        0.38      3.84 o 
   2  27   4        0.92        3.32     14.12 o 
   3  27   4        1.55        0.12      9.89 o 
   4  27   4        6.06        3.43      3.38 o 
  -4  28   4       13.18       11.74     11.21 o 
  -3  28   4        2.01       -6.65      6.65 o 
  -2  28   4       14.85       11.93      7.08 o 
  -1  28   4        1.21        2.42      5.44 o 
   0  28   4       27.24       21.70     10.30 o 
   1  28   4       13.71       21.34      8.01 o 
   2  28   4        7.72        9.60      4.31 o 
   3  28   4        6.29        3.07      7.50 o 
   4  28   4        1.41        6.22      4.17 o 
  -4  29   4        4.12        7.69      8.79 o 
  -3  29   4        7.41       10.02      6.63 o 
  -2  29   4        3.67        3.50      8.31 o 
  -1  29   4       35.04       38.50     14.86 o 
   0  29   4       27.55       18.56     11.62 o 
   1  29   4       42.50       61.50     13.19 o 
   2  29   4       20.25       29.95      8.49 o 
   3  29   4       58.27       78.40     14.41 o 
  -3  30   4        1.85       -1.65      4.73 o 
  -2  30   4       33.07       15.45      9.89 o 
  -1  30   4        1.17       -0.54      3.83 o 
   0  30   4       45.65       37.85     15.30 o 
   1  30   4        0.55        2.94      6.82 o 
   2  30   4       28.52       41.41     17.25 o 
   3  30   4       12.83       11.45      7.08 o 
  -3  31   4        0.00        1.60      6.31 o 
  -2  31   4        0.03        6.82      9.31 o 
  -1  31   4        3.77        8.82      7.95 o 
   0  31   4        6.52       17.84     10.11 o 
   1  31   4        0.08       -0.06      3.67 o 
   2  31   4        0.29       10.18      9.08 o 
  -2  32   4        4.18        6.38      9.31 o 
  -1  32   4        5.36       -1.35      4.53 o 
   0  32   4        9.66       28.67     16.07 o 
   1  32   4       21.41       28.99     10.21 o 
  -1  33   4       16.74       21.96     13.97 o 
   0  33   4        5.00        0.60      6.55 o 
  -8   1   5        0.16       -0.73      4.05 o 
  -7   1   5        0.64        1.02      3.71 o 
  -6   1   5       52.41       41.86      5.69 o 
  -5   1   5      123.15       99.78      8.03 o 
  -4   1   5      120.65      115.07      9.14 o 
  -3   1   5      101.74      109.03      6.34 o 
  -2   1   5      205.06      200.73      9.71 o 
  -1   1   5     4111.05     3914.96     20.14 o 
   0   1   5      634.56      611.54      7.88 o 
   1   1   5       39.45       42.38      3.53 o 
   2   1   5      421.34      429.90     17.64 o 
   3   1   5       80.28       93.55     11.31 o 
   4   1   5      238.61      245.32     20.51 o 
   5   1   5       30.02       37.08      9.26 o 
   6   1   5       25.35       23.28      7.81 o 
   7   1   5        2.13        3.29      3.69 o 
  -8   2   5        1.24        3.02      2.87 o 
  -7   2   5       24.15       33.61      8.61 o 
  -6   2   5        1.65       -1.13      2.17 o 
  -5   2   5      189.89      182.17     13.32 o 
  -4   2   5      142.07      140.25      9.25 o 
  -3   2   5     1041.36     1097.05     44.54 o 
  -2   2   5     1052.20      934.58     21.27 o 
  -1   2   5       15.34       26.99      2.48 o 
   0   2   5      144.02      133.99      3.94 o 
   1   2   5       88.32       82.28      4.94 o 
   2   2   5     1446.89     1513.49     39.86 o 
   3   2   5      264.30      291.96     20.17 o 
   4   2   5       89.34       92.76     13.15 o 
   5   2   5        5.81        5.26      4.09 o 
   6   2   5       74.10      103.77     16.05 o 
   7   2   5       21.43       26.27      9.08 o 
  -8   3   5        5.10        5.95     12.48 o 
  -7   3   5        2.86        1.00      4.36 o 
  -6   3   5        7.05        8.67      3.20 o 
  -5   3   5      218.68      210.19     14.73 o 
  -4   3   5       27.62       26.69      5.18 o 
  -3   3   5      407.05      438.38     19.95 o 
  -2   3   5     1635.65     1660.52     23.49 o 
  -1   3   5      466.96      494.93      8.77 o 
   0   3   5      334.07      323.41      6.42 o 
   1   3   5       32.82       36.48      3.12 o 
   2   3   5     1006.31     1008.90     32.79 o 
   3   3   5      205.10      202.77      9.49 o 
   4   3   5       10.70        1.58      2.53 o 
   5   3   5        1.61       -0.21      3.42 o 
   6   3   5        9.03        8.64      4.90 o 
   7   3   5        5.63        7.34      6.16 o 
  -8   4   5        1.46       -1.07     11.41 o 
  -7   4   5       24.47        7.23     12.22 o 
  -6   4   5      359.32      353.96     20.78 o 
  -5   4   5        5.48        6.83      2.85 o 
  -4   4   5      139.26      146.50     11.10 o 
  -3   4   5        5.58        7.19      2.32 o 
  -2   4   5      142.74      122.24      6.92 o 
  -1   4   5      525.82      531.77      9.65 o 
   0   4   5     3071.05     3189.69     17.11 o 
   1   4   5      219.97      269.88      8.83 o 
   2   4   5      576.83      683.13     22.62 o 
   3   4   5      222.02      218.51     11.43 o 
   4   4   5       61.45       61.02      8.29 o 
   5   4   5       41.10       46.44     10.40 o 
   6   4   5        3.34        9.11      5.24 o 
   7   4   5        6.48        4.90      4.59 o 
  -8   5   5        0.75       -4.64      5.74 o 
  -7   5   5        0.83       17.89      7.31 o 
  -6   5   5       93.23       85.09     10.55 o 
  -5   5   5      121.85      117.87     15.42 o 
  -4   5   5      125.50      134.27     12.82 o 
  -3   5   5     1023.18     1028.83     37.38 o 
  -2   5   5     1635.72     1583.87     41.41 o 
  -1   5   5      215.51      203.28      5.85 o 
   0   5   5       42.40       37.82      2.12 o 
   1   5   5      372.51      310.11      7.61 o 
   2   5   5       89.30      146.32      6.95 o 
   3   5   5      642.85      671.75     25.63 o 
   4   5   5        0.06       -0.14      2.67 o 
   5   5   5        9.04        9.98     12.61 o 
   6   5   5       23.55       17.16     11.37 o 
   7   5   5        0.01       -3.50      5.86 o 
  -8   6   5        0.07       -0.15      8.18 o 
  -7   6   5      201.28      194.73     32.22 o 
  -6   6   5      270.86      250.20     31.30 o 
  -5   6   5      192.59      209.75     20.73 o 
  -4   6   5      731.15      732.71     34.65 o 
  -3   6   5      186.74      231.20     12.54 o 
  -2   6   5        4.27        3.11      2.83 o 
  -1   6   5      360.59      380.40      7.61 o 
   0   6   5      620.95      559.92     10.63 o 
   1   6   5     2348.09     2469.62     30.93 o 
   2   6   5     1166.18     1214.65     21.72 o 
   3   6   5      745.28      656.47     30.41 o 
   4   6   5      343.34      302.92     15.71 o 
   5   6   5       49.94       50.48      6.90 o 
   6   6   5       20.65       17.69      7.15 o 
   7   6   5        7.67        3.09      9.68 o 
  -8   7   5        1.14       -4.34      4.34 o 
  -7   7   5       37.90       46.82     11.95 o 
  -6   7   5       23.00       18.12      6.73 o 
  -5   7   5      185.18      197.54     20.41 o 
  -4   7   5      283.60      310.52     23.94 o 
  -3   7   5     1077.49     1171.66     34.08 o 
  -2   7   5       68.95       91.14     10.37 o 
  -1   7   5      188.81      190.58      7.39 o 
   0   7   5      315.69      298.57      8.83 o 
   1   7   5      716.06      703.00     17.42 o 
   2   7   5      322.32      284.20     11.04 o 
   3   7   5      278.10      250.80     10.37 o 
   4   7   5     1025.62     1016.48     29.82 o 
   5   7   5       69.34       67.93      8.25 o 
   6   7   5       57.66       73.60     13.75 o 
   7   7   5       17.27        6.90      4.79 o 
  -8   8   5        9.79       21.77      8.22 o 
  -7   8   5       77.73      101.24     16.25 o 
  -6   8   5      126.99      121.24     25.53 o 
  -5   8   5       93.77       85.95     19.62 o 
  -4   8   5       65.37       59.53     15.15 o 
  -3   8   5     1278.62     1357.14     32.25 o 
  -2   8   5        0.10       -0.92      2.46 o 
  -1   8   5       55.32       50.86      7.23 o 
   0   8   5     1851.25     1825.20     22.02 o 
   1   8   5        2.82        2.53      1.87 o 
   2   8   5        4.94        3.61      1.94 o 
   3   8   5     1089.02     1108.26     77.45 o 
   4   8   5      337.66      336.98     20.14 o 
   5   8   5       71.01       64.79      8.25 o 
   6   8   5        9.18       17.43      6.60 o 
   7   8   5        8.14        5.09     10.68 o 
  -8   9   5        8.95       13.43      7.10 o 
  -7   9   5        2.21        0.08      4.24 o 
  -6   9   5       13.64        8.04      6.50 o 
  -5   9   5       64.02       72.47     17.93 o 
  -3   9   5       93.54       93.92     10.16 o 
  -2   9   5      547.37      527.76     35.19 o 
  -1   9   5       20.75       12.60      3.99 o 
   0   9   5      111.35      129.53      5.85 o 
   1   9   5      734.75      736.81     15.27 o 
   2   9   5       77.12       89.01      8.37 o 
   3   9   5      170.09      174.70     15.93 o 
   4   9   5      603.32      598.46     16.78 o 
   5   9   5        0.00        2.69      3.31 o 
   6   9   5        2.63        5.09      8.96 o 
   7   9   5        0.02        3.91      4.11 o 
  -8  10   5        0.03       -0.86     11.48 o 
  -7  10   5       18.39       20.86      7.93 o 
  -6  10   5       79.55       81.78     13.65 o 
  -5  10   5        1.67        8.32     13.07 o 
  -4  10   5      212.14      196.42     15.44 o 
  -3  10   5      584.78      634.19     18.10 o 
  -2  10   5       42.78       47.57      4.53 o 
  -1  10   5     1404.13     1549.04     42.42 o 
   0  10   5      125.46      119.65      5.72 o 
   1  10   5       11.20        6.05      1.31 o 
   2  10   5      265.10      228.70     12.16 o 
   3  10   5        3.07        2.67      2.18 o 
   4  10   5       18.18       17.97      4.46 o 
   5  10   5       85.29       81.83     13.38 o 
   6  10   5        1.54        9.61      6.45 o 
   7  10   5       19.87       37.11     10.62 o 
  -8  11   5        9.86       10.11      5.98 o 
  -7  11   5        7.12       21.13      9.33 o 
  -6  11   5       39.99       57.80     11.79 o 
  -5  11   5      337.12      348.72     32.19 o 
  -4  11   5       99.39      106.97     11.21 o 
  -3  11   5      344.07      335.28     14.40 o 
  -2  11   5      821.80      969.21     49.39 o 
  -1  11   5      186.66      178.83     14.71 o 
   0  11   5      225.28      229.01      6.15 o 
   1  11   5      560.07      518.83     14.79 o 
   2  11   5      295.42      253.08      8.35 o 
   3  11   5       45.22       54.31      9.25 o 
   4  11   5        3.28        2.81      9.85 o 
   5  11   5        0.04        0.33      4.15 o 
   6  11   5      169.37      178.69     21.86 o 
   7  11   5        9.82       17.24     11.79 o 
  -7  12   5       33.87       22.94      8.13 o 
  -6  12   5        7.93       10.01      5.09 o 
  -5  12   5       19.80       19.29      7.28 o 
  -4  12   5       80.12       84.02      8.49 o 
  -3  12   5        3.60        0.31      1.46 o 
  -2  12   5       90.35       88.62     14.67 o 
  -1  12   5      218.71      243.20     17.65 o 
   0  12   5      148.87      142.06      5.28 o 
   1  12   5      164.59      157.59      8.21 o 
   2  12   5      268.14      295.60      8.59 o 
   3  12   5      835.46      816.51     35.57 o 
   4  12   5        0.44       -4.92      4.92 o 
   5  12   5       33.11       23.54      6.96 o 
   6  12   5       20.07       43.03     10.91 o 
   7  12   5        0.42        0.02      7.49 o 
  -7  13   5        0.36       -2.37      3.01 o 
  -6  13   5        5.45        6.17     11.82 o 
  -5  13   5       29.99       41.22     10.62 o 
  -4  13   5       96.15       83.90      8.64 o 
  -3  13   5      154.09      163.99      9.76 o 
  -2  13   5       17.51       17.50      5.18 o 
  -1  13   5       10.91       10.01      7.00 o 
   0  13   5       44.08       47.46      3.10 o 
   1  13   5      147.17      181.09      9.00 o 
   2  13   5      176.13      162.88      6.28 o 
   3  13   5      623.89      620.61     24.12 o 
   4  13   5        4.14        3.36      4.01 o 
   5  13   5       47.66       30.97      9.60 o 
   6  13   5       47.19       51.38     12.17 o 
  -7  14   5       44.75       27.82      9.11 o 
  -6  14   5        6.71        9.58      3.36 o 
  -5  14   5        0.61        0.29      2.93 o 
  -4  14   5      285.54      296.27     16.08 o 
  -3  14   5       71.74       74.40      6.69 o 
  -2  14   5       99.44      111.28     10.34 o 
  -1  14   5      260.61      281.70     13.59 o 
   0  14   5      742.27      747.88     12.18 o 
   1  14   5      196.18      185.81     10.29 o 
   2  14   5      754.98      761.92     24.00 o 
   3  14   5       60.68       46.21      5.33 o 
   4  14   5       13.23        4.27      2.93 o 
   5  14   5      130.60      166.36     19.72 o 
   6  14   5        0.01       -7.18      7.18 o 
  -7  15   5        0.02       11.02      5.65 o 
  -6  15   5       19.68       23.76      9.98 o 
  -5  15   5       94.50       98.73     10.56 o 
  -4  15   5       22.33       17.47      4.14 o 
  -3  15   5      244.99      244.61     11.66 o 
  -2  15   5        8.51       18.47      5.79 o 
  -1  15   5      119.93      110.05      7.84 o 
   0  15   5      185.15      207.21      6.27 o 
   1  15   5       21.18       18.18      3.29 o 
   2  15   5       13.12       22.98      4.33 o 
   3  15   5      190.26      201.65     11.63 o 
   4  15   5        5.55        3.26      3.62 o 
   5  15   5       70.02       89.11     14.47 o 
   6  15   5        0.79       -6.11      6.11 o 
  -7  16   5       14.83       15.77      4.62 o 
  -6  16   5        4.00        2.88      2.95 o 
  -5  16   5       96.55       84.90      9.85 o 
  -4  16   5      123.11      116.20     14.81 o 
  -3  16   5      304.78      309.64     12.54 o 
  -2  16   5        8.39        7.40      3.33 o 
  -1  16   5      151.86      161.45     15.58 o 
   0  16   5        7.66        6.15      1.67 o 
   1  16   5        0.36       -0.24      1.59 o 
   2  16   5      563.04      566.77     27.80 o 
   3  16   5        9.41        4.75      1.70 o 
   4  16   5       44.56       46.70      7.51 o 
   5  16   5        0.88        0.80      5.53 o 
   6  16   5       12.74        3.86      4.22 o 
  -7  17   5        8.75        7.84      5.48 o 
  -6  17   5       17.90       26.73      6.98 o 
  -5  17   5        5.32        5.74      5.96 o 
  -4  17   5       20.10       15.23      4.54 o 
  -3  17   5       76.73       79.30      6.03 o 
  -2  17   5       17.54       14.39      5.18 o 
  -1  17   5     1344.71     1411.79     68.25 o 
   0  17   5      377.88      369.08      7.58 o 
   1  17   5        1.03       -3.49      3.49 o 
   2  17   5      137.79      140.67     10.60 o 
   3  17   5        3.45        2.42      1.67 o 
   4  17   5       25.20       21.11      5.10 o 
   5  17   5       14.47       35.15      9.67 o 
   6  17   5       19.37       25.23      8.66 o 
  -7  18   5        4.08       10.59      5.76 o 
  -6  18   5        6.49        3.18      5.63 o 
  -5  18   5      277.37      285.83     17.81 o 
  -4  18   5        1.95        4.49      2.82 o 
  -3  18   5        0.38        1.60      1.05 o 
  -2  18   5      307.28      333.30     23.54 o 
  -1  18   5       21.37       39.39     12.83 o 
   0  18   5      504.06      454.12     10.66 o 
   1  18   5       37.19       35.43      8.12 o 
   2  18   5        0.16        0.37      8.71 o 
   3  18   5      105.43       97.44      7.13 o 
   4  18   5        0.67       -1.09      7.30 o 
   5  18   5       23.95       23.11      7.99 o 
   6  18   5        0.13       -1.82      4.63 o 
  -6  19   5        2.36        4.84      5.93 o 
  -5  19   5       21.72       26.04      5.79 o 
  -4  19   5       27.70       17.07      3.57 o 
  -3  19   5      129.36      159.21     17.56 o 
  -2  19   5       15.49       23.68      6.54 o 
  -1  19   5      149.86      146.64     12.40 o 
   0  19   5        6.31       12.94      2.03 o 
   1  19   5       97.25       91.32     24.76 o 
   2  19   5      671.30      659.22     35.49 o 
   3  19   5        2.01        4.21      2.52 o 
   4  19   5        3.81       -1.29      2.07 o 
   5  19   5        1.66        2.47      3.22 o 
   6  19   5        4.39        2.35     12.50 o 
  -6  20   5       10.52        3.11      5.12 o 
  -5  20   5        9.72       11.35      4.70 o 
  -4  20   5       14.03       23.33      3.89 o 
  -3  20   5        4.78       14.14      5.86 o 
  -2  20   5      118.85      117.40     17.70 o 
  -1  20   5      133.34      130.93      9.36 o 
   0  20   5      104.24       94.91      5.22 o 
   1  20   5       35.70       43.12      9.05 o 
   2  20   5      102.55       93.01     13.93 o 
   3  20   5       28.41       24.04      7.63 o 
   4  20   5       16.13       18.44      9.87 o 
   5  20   5       28.18       17.24      6.95 o 
  -6  21   5       21.69       12.15      9.33 o 
  -5  21   5       44.20       51.57     11.03 o 
  -4  21   5       76.72       63.66     11.59 o 
  -3  21   5      336.40      423.61     35.31 o 
  -2  21   5      215.68      251.15     21.37 o 
  -1  21   5       42.81       40.96      5.34 o 
   0  21   5      237.10      194.90      6.38 o 
   1  21   5      252.20      231.87     13.54 o 
   2  21   5        5.82       10.11      4.46 o 
   3  21   5        0.57       -5.27      5.27 o 
   4  21   5      147.05      148.83     25.43 o 
   5  21   5        3.45       -2.35      4.09 o 
  -6  22   5        0.66       11.34      8.04 o 
  -5  22   5        0.08        3.21      4.43 o 
  -4  22   5        2.91       -5.95      6.07 o 
  -3  22   5        7.21        0.69      3.02 o 
  -2  22   5        0.03       -7.81      9.94 o 
  -1  22   5      205.96      209.87     15.61 o 
   0  22   5      239.83      244.63      7.79 o 
   1  22   5        8.12       14.02      3.19 o 
   2  22   5        6.07        2.11      2.46 o 
   3  22   5       69.26       70.33     12.90 o 
   4  22   5       11.29       14.91      7.87 o 
   5  22   5       16.24       13.87     10.74 o 
  -6  23   5        0.12        4.43      6.09 o 
  -5  23   5        0.09       -1.73      5.77 o 
  -4  23   5        9.29        7.72      4.54 o 
  -3  23   5       61.74       63.84     11.98 o 
  -2  23   5        1.80       -7.74      7.78 o 
  -1  23   5       31.63       23.90      4.51 o 
   0  23   5      168.25      176.47      7.92 o 
   1  23   5       37.36       23.35      6.86 o 
   2  23   5        0.09        3.05      2.45 o 
   3  23   5        0.12       -6.23      7.92 o 
   4  23   5        6.81       11.20      6.05 o 
   5  23   5        0.80       -3.13      5.24 o 
  -5  24   5        0.47        4.96      3.92 o 
  -4  24   5       11.05       22.82      8.24 o 
  -3  24   5       28.42       17.68      6.49 o 
  -2  24   5       56.72       54.22     17.10 o 
  -1  24   5        0.96        3.65      2.05 o 
   0  24   5       95.48       93.81      7.52 o 
   1  24   5       25.47       35.14     12.09 o 
   2  24   5       71.02       76.06     13.02 o 
   3  24   5       18.77       24.67      7.57 o 
   4  24   5       16.28       21.73      8.42 o 
   5  24   5       16.71        9.49      4.28 o 
  -5  25   5        1.24        2.57      9.86 o 
  -4  25   5        3.75        2.41      3.74 o 
  -3  25   5       28.66       38.18     10.02 o 
  -2  25   5      125.92      128.64     25.90 o 
  -1  25   5       35.68       36.67      7.64 o 
   0  25   5        3.23       -0.66      1.76 o 
   1  25   5        0.89        2.76      2.68 o 
   2  25   5       47.58       51.20     14.46 o 
   3  25   5        6.16        3.67      3.72 o 
   4  25   5       21.79       45.65     11.31 o 
  -5  26   5        2.60       10.88      5.95 o 
  -4  26   5        0.03        4.31      3.74 o 
  -3  26   5       26.71       10.44      9.19 o 
  -2  26   5       10.66       -6.11      6.45 o 
  -1  26   5        9.04        5.04      7.01 o 
   0  26   5        8.50        6.36      4.09 o 
   1  26   5        3.96       -4.74      4.74 o 
   2  26   5        0.64        6.35      4.06 o 
   3  26   5       13.80       14.06      6.48 o 
   4  26   5        0.60        4.53      5.03 o 
  -4  27   5        2.11        6.77      7.06 o 
  -3  27   5       36.72       35.29     14.86 o 
  -2  27   5        0.01       -3.40      6.89 o 
  -1  27   5       38.37       50.58      9.25 o 
   0  27   5       40.89       38.70     14.52 o 
   1  27   5       40.08       29.46      8.83 o 
   2  27   5       11.42        3.73      4.40 o 
   3  27   5        1.09       -2.36      4.08 o 
   4  27   5       17.36       19.24      8.68 o 
  -4  28   5        7.91       17.09      8.17 o 
  -3  28   5        0.10       -1.34      5.17 o 
  -2  28   5       11.93        6.42      7.10 o 
  -1  28   5        5.80       10.92      8.38 o 
   0  28   5       10.60       -2.31      6.28 o 
   1  28   5        6.54        6.92      5.89 o 
   2  28   5       42.22       43.20     10.62 o 
   3  28   5       48.68       46.14     11.59 o 
  -4  29   5        0.15       -7.46      7.46 o 
  -3  29   5        4.45        6.75      7.74 o 
  -2  29   5        1.20        1.21      4.11 o 
  -1  29   5        0.39       10.85      9.32 o 
   0  29   5        4.28        5.67      7.44 o 
   1  29   5        0.91        1.41      7.01 o 
   2  29   5        9.01       12.22      8.04 o 
   3  29   5        9.81       14.89      6.35 o 
  -3  30   5        0.74       -2.58      6.67 o 
  -2  30   5       35.42       53.04     19.09 o 
  -1  30   5       18.15       29.16     13.48 o 
   0  30   5       34.04       24.81      9.15 o 
   1  30   5        0.03       -2.90     10.45 o 
   2  30   5        0.11      -11.26     11.26 o 
  -3  31   5       10.35        9.56      5.88 o 
  -2  31   5        3.08        5.09      3.58 o 
  -1  31   5       22.55       26.68     14.04 o 
   0  31   5        7.13        2.95     11.24 o 
   1  31   5        9.25       14.87      6.80 o 
   2  31   5        5.71       -2.82      9.86 o 
  -2  32   5        4.01       -9.56      9.56 o 
  -1  32   5        0.80        0.71      4.00 o 
   0  32   5       11.63       -0.24      3.08 o 
   1  32   5        0.71        8.27      4.47 o 
  -8   0   6        0.61       -8.70      8.70 o 
  -7   0   6       11.83       31.89     13.92 o 
  -6   0   6      120.23      142.46     14.93 o 
  -5   0   6      535.11      540.20     25.17 o 
  -4   0   6        0.92       -1.41      3.00 o 
  -3   0   6       19.60       40.17      7.63 o 
  -2   0   6     2182.37     2134.64     40.85 o 
  -1   0   6     4322.28     4571.05     51.60 o 
   0   0   6     1384.31     1323.02     18.10 o 
   1   0   6      749.09      655.46     14.80 o 
   2   0   6      587.59      627.65     27.97 o 
   3   0   6      570.04      602.34     41.93 o 
   4   0   6        7.52       -2.28      6.01 o 
   5   0   6      296.64      299.76     36.03 o 
   6   0   6        3.59       25.25     12.67 o 
   7   0   6       95.65       97.51     24.91 o 
  -8   1   6        7.95       -0.53      7.21 o 
  -7   1   6       47.76       26.47      8.40 o 
  -6   1   6       45.97       43.45      5.69 o 
  -5   1   6       46.17       42.09      4.84 o 
  -4   1   6       27.46       26.62      2.90 o 
  -3   1   6        1.59        3.07      1.76 o 
  -2   1   6      149.41      129.83      6.37 o 
  -1   1   6     1711.86     1741.98     17.05 o 
   0   1   6      554.62      527.96      8.07 o 
   1   1   6      332.21      316.96      7.32 o 
   2   1   6     4078.28     4249.54     44.78 o 
   3   1   6       65.01       49.92      8.55 o 
   4   1   6       10.96        3.48      3.75 o 
   5   1   6        8.34        6.78      5.37 o 
   6   1   6       73.33       72.51     13.81 o 
   7   1   6        0.00       17.39      7.39 o 
  -8   2   6        4.04        0.06      8.00 o 
  -7   2   6        3.22       -5.58      8.90 o 
  -6   2   6        0.03       -2.04      2.72 o 
  -5   2   6      308.82      297.30     13.25 o 
  -4   2   6      428.70      476.45     23.41 o 
  -3   2   6        0.59        0.59      1.64 o 
  -2   2   6      244.14      226.91      8.38 o 
  -1   2   6     2208.12     2314.42     15.72 o 
   0   2   6      506.53      498.06      8.00 o 
   1   2   6      112.61      124.83      5.16 o 
   2   2   6        0.56        7.87      2.94 o 
   3   2   6       60.20       56.76     10.35 o 
   4   2   6      310.64      293.91     23.00 o 
   5   2   6       16.07       16.06      6.61 o 
   6   2   6       68.33       66.76     13.63 o 
   7   2   6        0.01       -7.45      7.45 o 
  -8   3   6        5.61       19.47      8.78 o 
  -7   3   6       52.92       43.50     10.36 o 
  -6   3   6        3.25        4.77      2.99 o 
  -5   3   6       45.01       37.05      7.99 o 
  -4   3   6      472.63      497.51     24.74 o 
  -3   3   6      207.96      190.15     17.04 o 
  -2   3   6      896.28      922.35     15.79 o 
  -1   3   6       69.14       74.23      3.62 o 
   0   3   6      341.56      368.38      6.55 o 
   1   3   6      246.32      257.83      7.00 o 
   2   3   6       36.50       48.33      7.47 o 
   3   3   6      360.60      388.04     12.59 o 
   4   3   6       62.43       58.60     10.48 o 
   5   3   6       43.75       37.06     10.17 o 
   6   3   6       93.79      110.41     16.91 o 
   7   3   6        3.42        2.45      2.91 o 
  -8   4   6       24.09       12.17      9.58 o 
  -7   4   6       52.87       69.92     14.16 o 
  -6   4   6      180.17      183.52     20.89 o 
  -5   4   6        0.83       -0.28      3.77 o 
  -4   4   6      148.91      137.08     16.07 o 
  -3   4   6       19.64       24.36      4.58 o 
  -2   4   6      865.71      807.99     13.03 o 
  -1   4   6     2028.79     2002.19     19.99 o 
   0   4   6        2.99        2.72      0.65 o 
   1   4   6      342.81      328.91      7.88 o 
   2   4   6        2.20        2.58      3.58 o 
   3   4   6      186.78      200.12     10.14 o 
   4   4   6      486.61      494.02     26.19 o 
   5   4   6      401.28      429.41     30.89 o 
   6   4   6        1.00        5.43      5.05 o 
   7   4   6        4.00        8.97      6.22 o 
  -8   5   6        5.24        4.72     10.20 o 
  -7   5   6      120.84      139.33     29.86 o 
  -6   5   6      125.81      116.85     17.10 o 
  -5   5   6        4.35        5.92      3.18 o 
  -4   5   6      242.71      258.62     21.88 o 
  -3   5   6      174.05      178.50     13.30 o 
  -2   5   6      191.66      163.48      9.56 o 
  -1   5   6      231.73      233.84      6.87 o 
   0   5   6      465.93      423.27      6.70 o 
   1   5   6      424.17      475.90      9.21 o 
   2   5   6      965.55     1079.21     22.61 o 
   3   5   6      713.28      797.46     34.29 o 
   4   5   6        0.51        1.37      2.06 o 
   5   5   6      382.31      396.39     29.49 o 
   6   5   6        0.02       -3.31      4.36 o 
   7   5   6       11.58       27.37     10.41 o 
  -8   6   6        0.05       -3.03     16.40 o 
  -7   6   6       74.34       93.55     16.28 o 
  -6   6   6        8.56       18.94      7.50 o 
  -5   6   6        7.02        5.66      4.61 o 
  -4   6   6       16.96       14.23      5.71 o 
  -3   6   6      185.85      206.13     11.57 o 
  -2   6   6      251.87      324.52     13.14 o 
  -1   6   6      841.88      923.70     12.78 o 
   0   6   6       24.71       14.24      1.37 o 
   1   6   6      848.42      816.34     18.01 o 
   2   6   6      238.44      234.08      9.89 o 
   3   6   6      673.40      757.55     33.55 o 
   4   6   6      363.81      347.46     16.08 o 
   5   6   6       70.64       84.14     13.95 o 
   6   6   6       18.12       19.21      7.81 o 
   7   6   6       73.47       70.91     14.89 o 
  -8   7   6        9.35        5.32     11.65 o 
  -7   7   6      152.47      111.03     24.90 o 
  -6   7   6      228.91      220.53     23.63 o 
  -5   7   6       80.43       79.13     13.38 o 
  -4   7   6        2.48        2.60      3.24 o 
  -3   7   6       41.00       41.39      5.28 o 
  -2   7   6       28.21       26.46      3.63 o 
  -1   7   6      781.22      772.17     11.20 o 
   0   7   6      730.47      793.66     13.93 o 
   1   7   6        7.45        4.82      1.55 o 
   2   7   6      157.82      155.61      8.51 o 
   3   7   6      231.28      232.93     18.74 o 
   4   7   6      183.99      157.97     11.50 o 
   5   7   6      199.12      187.50     20.63 o 
   6   7   6        2.81       -4.37      4.37 o 
   7   7   6       10.93       18.83      8.66 o 
  -8   8   6        0.18      -11.36     17.82 o 
  -7   8   6       11.91       16.10     10.64 o 
  -6   8   6        6.80       20.33     10.45 o 
  -5   8   6        0.06        5.23      6.50 o 
  -4   8   6       73.63       59.92     15.39 o 
  -3   8   6       37.89       40.34      5.51 o 
  -2   8   6      126.42      122.26      7.61 o 
  -1   8   6       30.68       25.84      3.28 o 
   0   8   6      488.16      576.56     13.61 o 
   1   8   6       93.34      113.00      6.55 o 
   2   8   6       51.56       51.78      5.12 o 
   3   8   6       25.08       19.49      3.80 o 
   4   8   6        0.71        4.29      5.66 o 
   5   8   6        0.44       -3.00      5.32 o 
   6   8   6       11.36       15.75      6.27 o 
   7   8   6        1.57        2.88      5.62 o 
  -8   9   6        0.01        1.35      4.36 o 
  -7   9   6        3.05        1.47      4.28 o 
  -6   9   6        0.08       -5.43      6.27 o 
  -5   9   6      226.83      286.97     36.93 o 
  -4   9   6       10.93       16.28      4.98 o 
  -3   9   6      107.21       90.48     13.25 o 
  -2   9   6      544.51      629.37     23.18 o 
  -1   9   6     3053.72     2960.14     29.72 o 
   0   9   6      212.38      174.96      7.45 o 
   1   9   6      298.47      264.96      8.83 o 
   2   9   6      740.85      738.70     19.91 o 
   3   9   6       17.23       48.81      8.65 o 
   4   9   6     1895.12     1814.31     41.83 o 
   5   9   6       38.69       38.62     10.15 o 
   6   9   6      105.68      104.72     16.43 o 
   7   9   6        6.96        8.09      9.14 o 
  -8  10   6        1.46        1.13      6.73 o 
  -7  10   6      119.69      111.17     17.86 o 
  -6  10   6       46.30       26.71     11.08 o 
  -5  10   6        4.88       14.89      9.53 o 
  -4  10   6      257.34      273.25     25.05 o 
  -3  10   6      173.19      204.19     30.66 o 
  -2  10   6     1225.95     1153.32     70.59 o 
  -1  10   6        0.14        7.10      2.80 o 
   0  10   6      466.48      507.05     13.78 o 
   1  10   6      375.92      305.81      8.80 o 
   2  10   6      281.55      333.86     13.80 o 
   3  10   6      130.70      141.68     13.12 o 
   4  10   6      134.08      122.77     10.33 o 
   5  10   6      211.21      259.79     25.43 o 
   6  10   6        0.09       10.21      6.26 o 
   7  10   6       85.82      126.25     20.14 o 
  -7  11   6       31.99       33.09     10.19 o 
  -6  11   6       93.27      101.82     15.50 o 
  -5  11   6       16.60       13.08      5.38 o 
  -4  11   6       76.15       86.35      8.58 o 
  -3  11   6      236.67      264.46     12.53 o 
  -2  11   6      121.88      148.80     23.02 o 
  -1  11   6       51.58       72.24      9.70 o 
   0  11   6      356.84      390.02     11.92 o 
   1  11   6       91.80       98.42      4.74 o 
   2  11   6      168.72      162.97     10.46 o 
   3  11   6        0.11       -1.23      4.10 o 
   4  11   6      604.74      621.84     34.49 o 
   5  11   6        0.01        6.79      4.08 o 
   6  11   6       29.67       31.91      9.22 o 
  -7  12   6       13.37        5.95      4.68 o 
  -6  12   6       23.09       37.37      9.77 o 
  -5  12   6        5.31       11.43      6.10 o 
  -4  12   6       19.41       14.04      3.65 o 
  -3  12   6      191.35      224.75     10.55 o 
  -2  12   6       16.73       22.15     14.15 o 
  -1  12   6      150.43      143.09     14.22 o 
   0  12   6       21.85       17.84      2.64 o 
   1  12   6        0.64       -1.21      1.21 o 
   2  12   6       27.55       28.99      4.24 o 
   3  12   6        0.04       19.72      6.07 o 
   4  12   6        0.06       -2.77      4.16 o 
   5  12   6       52.61       46.94     11.15 o 
   6  12   6       11.96       44.31     11.40 o 
  -7  13   6        1.70        5.62      4.40 o 
  -6  13   6       84.54      102.19     15.13 o 
  -5  13   6       57.92       61.13     10.22 o 
  -4  13   6       50.77       47.66      6.52 o 
  -3  13   6       79.12       78.99      6.72 o 
  -2  13   6      104.20      122.87     13.57 o 
  -1  13   6      142.46      134.14     14.01 o 
   0  13   6      973.90     1012.29     16.67 o 
   1  13   6      203.54      207.06     12.02 o 
   2  13   6      108.92       97.55      7.53 o 
   3  13   6       34.61       21.53      3.19 o 
   4  13   6       12.27       13.35      4.21 o 
   5  13   6        4.22        5.29      5.24 o 
   6  13   6       33.38       40.95     10.83 o 
  -7  14   6        9.23       -1.92      9.10 o 
  -6  14   6       39.48       36.99      7.39 o 
  -5  14   6        0.83       -0.79      2.29 o 
  -4  14   6        1.35        2.43      1.82 o 
  -3  14   6      123.54      138.95      8.21 o 
  -2  14   6      434.66      416.53     24.99 o 
  -1  14   6       34.91       29.62      5.30 o 
   0  14   6      214.31      214.01      7.97 o 
   1  14   6        9.14        9.74      5.02 o 
   2  14   6      300.63      260.18     12.20 o 
   3  14   6        9.66        4.81      2.41 o 
   4  14   6        0.69       -1.22      3.93 o 
   5  14   6       66.62       73.51     14.83 o 
   6  14   6       44.65       71.01     13.90 o 
  -7  15   6        2.39       -1.90      4.85 o 
  -6  15   6        5.63        3.53      4.86 o 
  -5  15   6       28.39       22.86      5.26 o 
  -4  15   6        9.85       14.69      3.02 o 
  -3  15   6      127.95      126.39      7.80 o 
  -2  15   6      260.54      256.68     20.17 o 
  -1  15   6      112.78       94.10      6.25 o 
   0  15   6      105.66      118.44      6.41 o 
   1  15   6        9.68       13.84      3.29 o 
   2  15   6      192.97      181.02     11.76 o 
   3  15   6        3.00        6.39      1.62 o 
   4  15   6       43.91       52.74      6.74 o 
   5  15   6        0.40        1.75      4.24 o 
   6  15   6        0.39        6.14      5.43 o 
  -7  16   6        0.21       -1.70     11.96 o 
  -6  16   6        1.50       -1.21      6.75 o 
  -5  16   6        5.14        0.54      3.08 o 
  -4  16   6      120.19      140.04     10.27 o 
  -3  16   6        0.11       -1.56      4.00 o 
  -2  16   6      542.27      534.53     29.54 o 
  -1  16   6        0.08       -0.04      1.88 o 
   0  16   6       33.90       27.97      3.33 o 
   1  16   6      238.81      230.56     13.63 o 
   2  16   6      153.75      157.14      9.52 o 
   3  16   6      113.98      105.74      6.46 o 
   4  16   6       11.63        4.77      4.80 o 
   5  16   6      104.64       97.39     15.53 o 
   6  16   6        0.00       -2.88      5.14 o 
  -7  17   6        6.24       10.20      6.83 o 
  -6  17   6        0.03       -1.21      4.18 o 
  -5  17   6       25.22       30.83      5.88 o 
  -4  17   6       68.10       67.61      6.90 o 
  -3  17   6       14.97       10.63      5.12 o 
  -2  17   6      130.58      131.09     14.92 o 
  -1  17   6      203.09      229.79     12.92 o 
   0  17   6      105.98      112.40      9.62 o 
   1  17   6      141.66      139.64     10.74 o 
   2  17   6      148.81      148.21     12.84 o 
   3  17   6       56.34       51.52      7.14 o 
   4  17   6       19.71       25.09      7.25 o 
   5  17   6        5.81       -0.18      5.95 o 
   6  17   6        8.12        6.11      3.84 o 
  -7  18   6        4.16       -1.52      4.07 o 
  -6  18   6        6.83        7.70      8.51 o 
  -5  18   6        8.83        4.54      2.59 o 
  -4  18   6       14.86       18.29      3.69 o 
  -3  18   6       60.64       72.86     12.18 o 
  -2  18   6       40.71       51.22      9.64 o 
  -1  18   6       78.00       67.35     18.29 o 
   0  18   6      111.82      127.74     10.40 o 
   1  18   6       88.19       76.41      8.16 o 
   2  18   6      160.56      198.29     15.08 o 
   3  18   6       39.50       24.33      4.71 o 
   4  18   6       39.25       33.02      8.50 o 
   5  18   6        3.28        5.31      2.60 o 
   6  18   6        1.46        2.52      4.37 o 
  -6  19   6       10.24       13.85     10.52 o 
  -5  19   6        3.53        3.33      5.79 o 
  -4  19   6       31.84       25.00      3.85 o 
  -3  19   6      688.46      741.71     39.61 o 
  -2  19   6        2.35        8.17      5.00 o 
  -1  19   6        8.79        7.74      3.32 o 
   0  19   6      771.99      791.84     31.44 o 
   1  19   6      117.89      118.79     10.04 o 
   2  19   6     1243.75     1281.13     38.36 o 
   3  19   6       81.32       86.71     11.23 o 
   4  19   6      109.60      145.22     18.07 o 
   5  19   6       22.62       25.40      8.31 o 
  -6  20   6        0.18        4.65      6.08 o 
  -5  20   6       16.74       15.01      7.18 o 
  -4  20   6        4.31        4.72      3.89 o 
  -3  20   6        1.65        9.04      4.92 o 
  -2  20   6       26.10       26.28      7.37 o 
  -1  20   6       49.64       60.20      5.92 o 
   0  20   6      465.70      424.88     15.19 o 
   1  20   6       30.34       22.33      4.29 o 
   2  20   6      186.44      203.09     15.53 o 
   3  20   6        0.48        0.47      2.84 o 
   4  20   6      111.59      103.18     15.19 o 
   5  20   6       20.78       14.21     12.54 o 
  -6  21   6        2.83        3.24      4.01 o 
  -5  21   6        2.58        5.82      6.15 o 
  -4  21   6       13.70       18.26      6.42 o 
  -3  21   6       87.70       78.08     13.42 o 
  -2  21   6       95.53       88.63     12.94 o 
  -1  21   6      278.02      290.89     21.22 o 
   0  21   6       80.28       75.91      7.35 o 
   1  21   6        7.79        5.50      3.14 o 
   2  21   6       80.37       71.79      9.43 o 
   3  21   6       12.03        6.34      2.51 o 
   4  21   6       11.20       28.07      8.45 o 
   5  21   6        0.05       -7.90      7.90 o 
  -6  22   6        4.22        6.61      6.69 o 
  -5  22   6       13.61       12.86      7.92 o 
  -4  22   6       94.01       83.46     13.47 o 
  -3  22   6        1.07       -0.99      8.18 o 
  -2  22   6        3.91        4.78      6.46 o 
  -1  22   6      315.17      302.79     24.56 o 
   0  22   6       43.75       47.95      6.10 o 
   1  22   6       88.70      104.96      9.76 o 
   2  22   6        4.67        2.03      2.54 o 
   3  22   6       22.02       14.17      4.68 o 
   4  22   6        0.86       10.40      5.27 o 
   5  22   6        4.19        2.11     13.82 o 
  -6  23   6        0.17        3.53      4.98 o 
  -5  23   6       21.26       19.66      7.44 o 
  -4  23   6       19.26       21.04      7.26 o 
  -3  23   6       74.22       83.63     14.05 o 
  -2  23   6        3.36       -4.28      5.90 o 
  -1  23   6      231.47      299.07     25.13 o 
   0  23   6      109.77      125.91     16.50 o 
   1  23   6       30.01       31.51      5.36 o 
   2  23   6       10.19       10.40      4.05 o 
   3  23   6       16.33       15.16      4.64 o 
   4  23   6       31.05       41.68     10.21 o 
   5  23   6        5.31       -3.26      3.57 o 
  -5  24   6        0.33       -3.98      3.98 o 
  -4  24   6        2.58        6.27      4.12 o 
  -3  24   6        0.14       -0.11      7.08 o 
  -2  24   6        7.49       11.59      6.07 o 
  -1  24   6      105.16      119.14     12.28 o 
   0  24   6        1.33       -2.06      4.05 o 
   1  24   6        1.13        2.70      2.61 o 
   2  24   6        0.03       -0.18      3.09 o 
   3  24   6        5.60        4.11      1.94 o 
   4  24   6        1.79        0.19      2.64 o 
  -5  25   6        2.11        4.40      9.26 o 
  -4  25   6        1.26        4.13      4.25 o 
  -3  25   6        1.61        5.88      6.36 o 
  -2  25   6        0.56       11.66      8.58 o 
  -1  25   6        6.42       18.12      5.69 o 
   0  25   6        7.90        4.98      4.53 o 
   1  25   6       63.47       83.68     13.98 o 
   2  25   6        7.50        1.59      4.69 o 
   3  25   6        0.19       -0.07      5.53 o 
   4  25   6       25.39       32.59     13.51 o 
  -5  26   6        5.30        2.32      7.22 o 
  -4  26   6       42.79       38.21     10.04 o 
  -3  26   6       28.40       23.34     13.45 o 
  -2  26   6       21.47        4.60      4.59 o 
  -1  26   6       24.90       20.57     10.33 o 
   0  26   6        0.88        4.05      3.35 o 
   1  26   6       43.47       58.67     11.63 o 
   2  26   6       12.68        4.38      7.51 o 
   3  26   6       41.47       56.96     16.21 o 
   4  26   6       29.42       35.14     13.53 o 
  -4  27   6        6.90        0.92      5.54 o 
  -3  27   6        6.41       10.46      9.55 o 
  -2  27   6        0.43       -9.53      9.53 o 
  -1  27   6       26.11        8.65      6.38 o 
   0  27   6        0.01       -3.81      4.59 o 
   1  27   6       20.52       25.07      8.79 o 
   2  27   6        0.96        2.83      4.14 o 
   3  27   6        0.37       -1.24     18.82 o 
  -4  28   6        2.39        2.32      3.24 o 
  -3  28   6        4.97       13.24     11.98 o 
  -2  28   6       31.41       44.49     16.56 o 
  -1  28   6       19.24       37.26     14.12 o 
   0  28   6       13.98       14.06      6.22 o 
   1  28   6        3.01        6.34      6.36 o 
   2  28   6        5.44        3.20      8.60 o 
   3  28   6       12.40        7.82      6.47 o 
  -3  29   6       33.46       25.56     15.88 o 
  -2  29   6        5.44        4.78      8.10 o 
  -1  29   6       21.88       23.88     12.75 o 
   0  29   6        2.41       12.86      7.32 o 
   1  29   6        9.86       15.28      7.21 o 
   2  29   6       38.84       49.68     12.55 o 
  -3  30   6        0.00        6.81      7.59 o 
  -2  30   6        4.22       -8.52      8.52 o 
  -1  30   6        2.15        5.34     10.09 o 
   0  30   6        4.81        9.87      6.98 o 
   1  30   6        6.30        7.57      4.74 o 
   2  30   6       31.90       21.62     13.66 o 
  -2  31   6        0.49       -4.28      6.02 o 
  -1  31   6        3.71        0.67      4.14 o 
   0  31   6        0.00       -4.31      5.94 o 
   1  31   6        0.52        4.49      6.55 o 
  -1  32   6       11.76        0.60     11.10 o 
   0  32   6        4.06       17.46      9.76 o 
  -8   1   7        0.01       -1.79     10.08 o 
  -7   1   7       12.22        2.74      7.57 o 
  -6   1   7        0.11       -3.33      4.82 o 
  -5   1   7       31.64       26.17      4.74 o 
  -4   1   7       17.77       16.20      3.57 o 
  -3   1   7       26.47       17.87      3.41 o 
  -2   1   7       95.52      114.91      6.37 o 
  -1   1   7     1004.46      938.54     11.27 o 
   0   1   7      157.18      141.70      4.80 o 
   1   1   7      390.05      347.14      8.23 o 
   2   1   7      826.43      830.98     16.74 o 
   3   1   7       94.48      111.32     13.16 o 
   4   1   7      368.00      390.55     27.13 o 
   5   1   7        9.09        6.44     10.34 o 
   6   1   7       22.26       19.09      7.49 o 
   7   1   7        0.18        3.73      5.75 o 
  -8   2   7       13.06       10.48      7.76 o 
  -7   2   7       42.42       29.88      8.71 o 
  -6   2   7       34.43       27.72      8.27 o 
  -5   2   7       86.14       86.89      8.37 o 
  -4   2   7      113.12      117.34      7.28 o 
  -3   2   7       19.26       20.55      3.58 o 
  -2   2   7     7010.07     7014.22     49.82 o 
  -1   2   7      906.91      949.26     10.98 o 
   0   2   7      615.48      576.80      9.89 o 
   1   2   7      380.59      393.99      8.74 o 
   2   2   7       34.26       42.94      4.11 o 
   3   2   7      377.35      341.08     22.87 o 
   4   2   7      975.28      934.53     42.15 o 
   5   2   7       97.99       86.49     23.62 o 
   6   2   7        9.54       10.32      4.93 o 
   7   2   7       19.38        8.78      4.63 o 
  -8   3   7        2.61        0.78      7.19 o 
  -7   3   7       22.18       30.63      9.14 o 
  -6   3   7        0.63       -2.69      3.97 o 
  -5   3   7       57.97       63.86      7.52 o 
  -4   3   7        0.37        0.96      1.20 o 
  -3   3   7      362.04      369.02     16.17 o 
  -2   3   7      691.02      724.14     15.66 o 
  -1   3   7       50.60       46.72      3.07 o 
   0   3   7      633.36      671.13      9.68 o 
   1   3   7      164.89      136.34      5.24 o 
   2   3   7      543.96      534.82     18.86 o 
   3   3   7       84.71       89.09     11.78 o 
   4   3   7       33.57       35.72      8.44 o 
   5   3   7       47.99       59.12     22.32 o 
   6   3   7        4.07       -2.64      5.36 o 
   7   3   7        1.20       -4.89      5.25 o 
  -8   4   7        7.39       10.55      5.94 o 
  -7   4   7       13.64       14.20      6.82 o 
  -6   4   7      175.61      172.94     21.08 o 
  -5   4   7       28.50       30.78      7.70 o 
  -4   4   7       76.85       56.40     10.95 o 
  -3   4   7       72.50       56.28      6.38 o 
  -2   4   7     1103.16     1185.14     22.11 o 
  -1   4   7     3055.16     3267.57     24.15 o 
   0   4   7        2.81        3.46      0.81 o 
   1   4   7      122.12      115.41      5.02 o 
   2   4   7        0.18        0.37      1.83 o 
   3   4   7      302.49      293.28     24.76 o 
   4   4   7      411.82      424.71     28.26 o 
   5   4   7      572.30      608.02     37.01 o 
   6   4   7        1.62       -1.35      6.12 o 
   7   4   7        0.95        1.95      4.45 o 
  -8   5   7       18.76       23.49      9.22 o 
  -7   5   7       47.78       48.80     11.82 o 
  -6   5   7       96.64      115.44     17.40 o 
  -5   5   7      117.10      108.49     15.75 o 
  -4   5   7       13.70       21.32      6.83 o 
  -3   5   7      162.78      152.74      7.73 o 
  -2   5   7      118.92      118.84      5.53 o 
  -1   5   7       78.85       94.40      4.86 o 
   0   5   7      466.29      449.33      8.78 o 
   1   5   7      283.53      258.38      7.38 o 
   2   5   7      162.59      156.20     11.76 o 
   3   5   7       37.49       37.03      8.07 o 
   4   5   7        0.32       -2.77      4.62 o 
   5   5   7       26.53       13.95     10.39 o 
   6   5   7        1.01       -5.06      5.06 o 
   7   5   7        1.70        0.56      7.15 o 
  -8   6   7        2.24        7.57      7.71 o 
  -7   6   7       12.38       23.73      9.69 o 
  -6   6   7        1.16       -2.58      3.27 o 
  -5   6   7       47.51       46.57     10.67 o 
  -4   6   7       19.75       32.09      8.65 o 
  -3   6   7       44.58       39.58      4.35 o 
  -2   6   7      226.95      207.31      7.02 o 
  -1   6   7      102.88       96.67      4.57 o 
   0   6   7      115.56      114.94      4.42 o 
   1   6   7        2.13        1.46      0.95 o 
   2   6   7      523.26      569.25     22.19 o 
   3   6   7      151.30      149.54     15.15 o 
   4   6   7       83.32       68.59      6.78 o 
   5   6   7      266.14      264.65     24.69 o 
   6   6   7        0.02       -1.72      2.65 o 
   7   6   7        4.87       -3.11      7.21 o 
  -8   7   7        4.61        5.36      5.93 o 
  -7   7   7       96.21      116.92     24.51 o 
  -6   7   7        4.82       10.42      6.26 o 
  -5   7   7       12.55        6.44      6.17 o 
  -4   7   7       10.33       14.10      6.97 o 
  -3   7   7        1.75        4.16      1.56 o 
  -2   7   7        1.76        3.30      1.12 o 
  -1   7   7      391.17      439.78     11.28 o 
   0   7   7      187.72      171.36      7.59 o 
   1   7   7      479.10      484.40     14.02 o 
   2   7   7        3.11       -0.52      1.39 o 
   3   7   7      195.70      186.58     17.11 o 
   4   7   7      752.47      686.02     23.33 o 
   5   7   7       15.95       11.54      5.42 o 
   6   7   7        5.64        4.48      4.90 o 
  -8   8   7        8.08       13.43      7.64 o 
  -7   8   7       44.65       64.83     20.82 o 
  -6   8   7        6.62        7.82      5.21 o 
  -5   8   7       22.34       27.75     12.74 o 
  -4   8   7      938.98      973.29     57.76 o 
  -3   8   7       23.83       26.09      5.87 o 
  -2   8   7      442.67      470.60     12.47 o 
  -1   8   7      942.58      990.58     17.90 o 
   0   8   7     1565.05     1509.77     20.87 o 
   1   8   7      777.51      744.50     17.73 o 
   2   8   7      735.31      690.56     21.30 o 
   3   8   7      132.52      119.08     13.95 o 
   4   8   7        2.67        8.43      4.17 o 
   5   8   7        8.51        8.11     11.22 o 
   6   8   7        3.47       11.79      5.66 o 
  -8   9   7       15.23       15.78      7.89 o 
  -7   9   7       78.91       73.50     24.86 o 
  -6   9   7       65.91       66.09     19.83 o 
  -5   9   7        5.93        9.23      4.33 o 
  -4   9   7       34.75       36.53      7.48 o 
  -3   9   7      121.11      125.85      9.89 o 
  -2   9   7       55.19       57.13      5.68 o 
  -1   9   7       26.13       25.96      2.90 o 
   0   9   7      255.64      321.55     12.02 o 
   1   9   7       12.11       13.46      2.47 o 
   2   9   7       31.89       36.40      3.06 o 
   3   9   7      176.48      165.65      9.45 o 
   4   9   7      483.72      447.70     20.56 o 
   5   9   7       11.00       19.08      6.57 o 
   6   9   7        1.22       -5.42      5.42 o 
  -7  10   7        0.65        5.95      6.89 o 
  -6  10   7       38.84       25.87     13.64 o 
  -5  10   7       55.59       45.17     15.34 o 
  -4  10   7      140.18      158.63     14.63 o 
  -3  10   7        0.11        0.36      1.86 o 
  -2  10   7      298.51      274.02     11.18 o 
  -1  10   7        0.00        3.39      1.66 o 
   0  10   7      360.20      391.27     13.07 o 
   1  10   7        7.09        5.96      1.12 o 
   2  10   7        2.51        1.80      1.34 o 
   3  10   7       33.77       35.14      4.74 o 
   4  10   7       45.90       60.65      7.97 o 
   5  10   7        1.45        1.63      7.61 o 
   6  10   7        1.03        3.95      4.83 o 
  -7  11   7       21.77       12.59      5.09 o 
  -6  11   7       18.84       25.41      7.31 o 
  -5  11   7       24.72       28.20     11.54 o 
  -4  11   7       46.06       40.73      7.71 o 
  -3  11   7      215.53      172.36     10.21 o 
  -2  11   7      261.11      302.87     34.27 o 
  -1  11   7      492.65      552.52     18.70 o 
   0  11   7      533.61      516.28     14.92 o 
   1  11   7      648.50      693.08     20.17 o 
   2  11   7      372.38      399.07     17.76 o 
   3  11   7        9.41        4.36      2.87 o 
   4  11   7      364.66      362.56     26.90 o 
   5  11   7       20.91       16.20      6.43 o 
   6  11   7       26.63       28.37      8.97 o 
  -7  12   7        2.13        6.73      4.56 o 
  -6  12   7       23.30       30.33      8.39 o 
  -5  12   7        6.31        1.88      4.29 o 
  -4  12   7      305.72      310.70     16.12 o 
  -3  12   7       16.80       14.40      2.10 o 
  -2  12   7      140.86      128.27     13.94 o 
  -1  12   7      261.69      318.18     32.45 o 
   0  12   7        0.17        4.30      1.34 o 
   1  12   7       45.40       48.40      5.46 o 
   2  12   7      310.37      304.85     12.42 o 
   3  12   7      115.78      122.00     10.18 o 
   4  12   7      137.15      139.00     17.01 o 
   5  12   7       43.18       54.56     10.87 o 
   6  12   7        0.02       -2.12      3.92 o 
  -7  13   7       35.29       42.69     11.07 o 
  -6  13   7        0.28        0.35      2.69 o 
  -5  13   7       19.05       12.93      5.17 o 
  -4  13   7       44.18       50.06      6.45 o 
  -3  13   7       25.10       25.96      2.94 o 
  -2  13   7        0.18       -0.63      2.24 o 
  -1  13   7      257.36      281.47     16.95 o 
   0  13   7        3.46        0.52      1.46 o 
   1  13   7        8.00        6.04      1.95 o 
   2  13   7        2.55        1.78      0.83 o 
   3  13   7       20.22       19.88      2.49 o 
   4  13   7       80.06       89.42     13.77 o 
   5  13   7        1.45        4.07      4.43 o 
   6  13   7        1.93        0.69      3.28 o 
  -7  14   7        0.46        2.33      3.70 o 
  -6  14   7        1.82        1.15      6.39 o 
  -5  14   7        2.31        2.01      6.24 o 
  -4  14   7      146.49      151.42     10.83 o 
  -3  14   7        0.02        0.16      2.33 o 
  -2  14   7       80.54       67.37     10.57 o 
  -1  14   7      688.95      766.67     23.82 o 
   0  14   7       16.67       18.60      3.32 o 
   1  14   7        0.96        0.44      1.89 o 
   2  14   7      177.26      174.50      9.48 o 
   3  14   7       55.27       58.30      4.00 o 
   4  14   7       10.04       11.61      5.69 o 
   5  14   7       32.86       19.93      7.28 o 
   6  14   7        0.64       12.02      6.58 o 
  -7  15   7       11.54        9.02      4.06 o 
  -6  15   7        0.63       -1.45      4.04 o 
  -5  15   7       24.43       31.33      5.75 o 
  -4  15   7        0.01        1.69      2.23 o 
  -3  15   7       13.26        3.80      2.41 o 
  -2  15   7       67.92       79.76     11.57 o 
  -1  15   7      733.25      720.91     26.54 o 
   0  15   7      561.09      554.98     15.36 o 
   1  15   7      225.51      226.39     12.05 o 
   2  15   7      213.34      231.67     10.22 o 
   3  15   7       20.88       26.61      4.10 o 
   4  15   7      148.58      146.70     18.21 o 
   5  15   7        7.37       -4.06      6.16 o 
   6  15   7        1.86       -6.44      6.44 o 
  -7  16   7        0.50        4.48      4.36 o 
  -6  16   7       12.19       -1.31      3.99 o 
  -5  16   7       24.64       28.59      5.33 o 
  -4  16   7       58.00       57.58      6.19 o 
  -3  16   7        3.31        1.60      3.70 o 
  -2  16   7       22.23       25.96      7.73 o 
  -1  16   7      114.78      115.74     13.72 o 
   0  16   7      112.48      109.61      8.77 o 
   1  16   7       50.04       63.60      6.38 o 
   2  16   7       69.80       66.88      6.00 o 
   3  16   7       23.66       28.02      5.30 o 
   4  16   7        5.39        0.85      3.13 o 
   5  16   7       25.07       19.66      7.50 o 
   6  16   7        3.11        1.81     10.88 o 
  -7  17   7       15.73       13.76      7.17 o 
  -6  17   7        5.75        6.88      7.70 o 
  -5  17   7       35.81       43.78      9.88 o 
  -4  17   7       15.23        7.76      3.36 o 
  -3  17   7       40.58       35.31      8.39 o 
  -2  17   7       30.32       45.99      9.46 o 
  -1  17   7      316.75      316.22     34.66 o 
   0  17   7      582.26      583.90     25.94 o 
   1  17   7      185.78      163.27     10.60 o 
   2  17   7      372.24      366.13     20.44 o 
   3  17   7      321.11      343.01     25.38 o 
   4  17   7       88.47      102.95     15.11 o 
   5  17   7        0.13        6.12      5.07 o 
  -6  18   7       27.08       60.10     18.06 o 
  -5  18   7       34.03       35.77      8.94 o 
  -4  18   7        2.04        4.83      3.44 o 
  -3  18   7       72.42       75.97     12.57 o 
  -2  18   7      829.16      903.95     40.91 o 
  -1  18   7      809.07      996.14     62.56 o 
   0  18   7       95.89      102.29     11.55 o 
   1  18   7       16.29        8.89      7.28 o 
   2  18   7        2.88        9.02      4.26 o 
   3  18   7        0.50        6.28      3.95 o 
   4  18   7        4.72        1.15      6.10 o 
   5  18   7        0.02        0.82      2.58 o 
  -6  19   7       15.18       14.76      8.69 o 
  -5  19   7        0.86       -0.39      7.46 o 
  -4  19   7        3.87        8.05      3.99 o 
  -3  19   7       71.00       91.24     14.10 o 
  -2  19   7      195.47      215.91     20.72 o 
  -1  19   7       23.59       20.08      9.03 o 
   0  19   7      175.82      213.44     16.40 o 
   1  19   7        7.62        7.14      3.42 o 
   2  19   7      210.41      201.43     15.49 o 
   3  19   7       75.38       76.04     16.09 o 
   4  19   7        8.79       19.43      7.13 o 
   5  19   7        1.56       11.95      6.18 o 
  -6  20   7        5.42      -10.18     10.18 o 
  -5  20   7       14.69        1.59     11.53 o 
  -4  20   7      119.33      128.25     16.45 o 
  -3  20   7       12.64       14.23      6.53 o 
  -2  20   7      218.99      237.57     33.48 o 
  -1  20   7       42.21       43.72      4.31 o 
   0  20   7      139.50      146.70     18.20 o 
   1  20   7       34.76       27.88      4.96 o 
   2  20   7      210.90      199.83     15.62 o 
   3  20   7       27.29       28.48      7.82 o 
   4  20   7       12.80       16.47     10.65 o 
   5  20   7       30.39       46.59     11.40 o 
  -6  21   7        1.12        6.45      6.52 o 
  -5  21   7        7.03        2.69      6.41 o 
  -4  21   7       30.21       31.00      9.35 o 
  -3  21   7        0.54        0.05      6.69 o 
  -2  21   7       39.36       43.15     10.09 o 
  -1  21   7      296.69      279.93     11.24 o 
   0  21   7      251.01      232.09     20.14 o 
   1  21   7      188.06      210.70     13.56 o 
   2  21   7        8.03        5.23      2.87 o 
   3  21   7        0.02        1.43      3.18 o 
   4  21   7       61.81       54.18     12.97 o 
   5  21   7        8.16        5.04      7.10 o 
  -6  22   7        5.73       -9.34      9.34 o 
  -5  22   7        0.56       -2.07      4.42 o 
  -4  22   7      110.80      110.00     15.68 o 
  -3  22   7       58.55       66.29     12.44 o 
  -2  22   7       26.69       15.33      8.07 o 
  -1  22   7       76.13       94.54     21.21 o 
   0  22   7       34.90       31.98      8.06 o 
   1  22   7        3.06        0.91      1.64 o 
   2  22   7       23.63       20.96      5.02 o 
   3  22   7       24.64       18.08      5.36 o 
   4  22   7        8.63        4.98      2.44 o 
  -5  23   7        0.60        0.58      4.35 o 
  -4  23   7       17.86       24.13     11.16 o 
  -3  23   7        1.32       -2.57      3.76 o 
  -2  23   7        0.09       -5.55      6.21 o 
  -1  23   7        6.05       22.63     11.50 o 
   0  23   7        5.84       -0.66      3.99 o 
   1  23   7        0.00        4.06      2.85 o 
   2  23   7       22.10       32.69      7.62 o 
   3  23   7        0.02       -2.21      2.21 o 
   4  23   7       23.71       34.00      9.54 o 
  -5  24   7        5.35        7.55      5.14 o 
  -4  24   7        0.08        7.80      4.57 o 
  -3  24   7       29.03       50.00     11.43 o 
  -2  24   7       13.97       24.38     10.53 o 
  -1  24   7       37.16       46.12     15.79 o 
   0  24   7        2.45        1.58      4.21 o 
   1  24   7       90.91       80.71     13.59 o 
   2  24   7        0.41       -0.14      6.21 o 
   3  24   7       31.55       46.94     11.82 o 
   4  24   7        1.18        1.02      6.96 o 
  -5  25   7        0.60       -1.46      2.72 o 
  -4  25   7        0.02       -5.00      5.00 o 
  -3  25   7        1.55        2.55      4.30 o 
  -2  25   7       12.46       23.49     11.60 o 
  -1  25   7        3.10       12.70      8.03 o 
   0  25   7        0.48        1.61      3.53 o 
   1  25   7        4.60        5.53      4.28 o 
   2  25   7        6.66        6.50      5.04 o 
   3  25   7        4.77        4.65      4.76 o 
   4  25   7       42.03       65.98     19.34 o 
  -4  26   7        6.20       12.26      5.79 o 
  -3  26   7        8.07       12.84     10.12 o 
  -2  26   7       21.83       22.75     12.46 o 
  -1  26   7        0.35       -3.84      3.84 o 
   0  26   7       53.91       54.56     12.70 o 
   1  26   7        0.00       -2.10      3.06 o 
   2  26   7        1.91       -4.60      6.76 o 
   3  26   7        7.76        2.67      7.98 o 
  -4  27   7        2.80        6.48      4.19 o 
  -3  27   7        1.71       -0.90      4.71 o 
  -2  27   7       13.94       19.85      9.63 o 
  -1  27   7        8.54        2.36      4.11 o 
   0  27   7        0.08        3.51      9.18 o 
   1  27   7       26.15       19.98      5.84 o 
   2  27   7       33.09       34.16     10.61 o 
   3  27   7        0.51        2.47      3.84 o 
  -4  28   7        6.69        6.72      5.57 o 
  -3  28   7        1.12       -8.58      8.58 o 
  -2  28   7       30.82       20.79     12.04 o 
  -1  28   7        6.05        6.32      5.70 o 
   0  28   7       28.46       35.74     10.71 o 
   1  28   7        0.99       -0.17      7.89 o 
   2  28   7       23.11       10.88      5.54 o 
  -3  29   7        0.47       -9.00      9.00 o 
  -2  29   7        0.32       11.48     11.61 o 
  -1  29   7       21.72       27.37      9.12 o 
   0  29   7        2.61       -3.96      5.98 o 
   1  29   7       10.80        9.31      5.99 o 
   2  29   7        6.99        2.02      5.70 o 
  -2  30   7        1.41        6.15      3.85 o 
  -1  30   7       13.09        5.41     11.47 o 
   0  30   7       12.46       11.33      6.14 o 
   1  30   7       28.52       34.16     11.54 o 
  -1  31   7       16.74       19.96      8.38 o 
   0  31   7       18.85       23.08      8.41 o 
  -8   0   8        1.57       -3.73      6.05 o 
  -7   0   8       52.99       48.07     16.58 o 
  -6   0   8       51.73       29.77     11.58 o 
  -5   0   8      266.63      312.98     38.84 o 
  -4   0   8      733.31      712.47     54.69 o 
  -3   0   8        0.80       -1.74      2.98 o 
  -2   0   8    15584.80    15219.66    143.58 o 
  -1   0   8     3094.02     3167.26     45.10 o 
   0   0   8     1680.12     1682.13     34.43 o 
   1   0   8     3646.17     3589.36     70.04 o 
   2   0   8        6.87       14.28      2.69 o 
   3   0   8      630.95      671.85     46.62 o 
   4   0   8      284.29      255.28     31.50 o 
   5   0   8        5.26        5.47      5.46 o 
   6   0   8       49.83       64.66     19.62 o 
  -8   1   8        0.06        2.30      5.07 o 
  -7   1   8        0.06       -0.48      6.52 o 
  -6   1   8        1.64        3.31      5.00 o 
  -5   1   8      351.34      364.67     29.38 o 
  -4   1   8        1.34        0.78      2.42 o 
  -3   1   8       14.58        7.89      1.86 o 
  -2   1   8      196.30      266.42     14.22 o 
  -1   1   8     4468.58     4590.59     26.58 o 
   0   1   8      278.10      256.90      7.03 o 
   1   1   8        6.93       10.00      1.77 o 
   2   1   8       63.29       66.62      5.22 o 
   3   1   8      203.07      182.30     17.36 o 
   4   1   8       35.44       41.69      8.84 o 
   5   1   8        6.71        3.53      9.00 o 
   6   1   8        6.37        4.14      9.79 o 
  -8   2   8        0.83        6.78      5.78 o 
  -7   2   8        4.64        0.18      5.91 o 
  -6   2   8        9.31        5.36      5.67 o 
  -5   2   8       13.47        8.45     17.26 o 
  -4   2   8       58.85       62.47      8.62 o 
  -3   2   8       51.81       50.77      4.71 o 
  -2   2   8     3017.57     3063.92     43.75 o 
  -1   2   8     1998.36     2003.53     17.54 o 
   0   2   8      269.65      290.22      7.59 o 
   1   2   8        2.77        0.92      1.15 o 
   2   2   8      384.11      409.40     14.29 o 
   3   2   8       10.71       11.42      3.58 o 
   4   2   8       24.18       26.32      7.34 o 
   5   2   8        5.77        5.16      3.33 o 
   6   2   8       33.09       25.67      8.69 o 
  -8   3   8        3.40        4.36     12.33 o 
  -7   3   8        0.17        1.50      3.57 o 
  -6   3   8        0.03       -4.04      4.16 o 
  -5   3   8       93.79      100.39      7.62 o 
  -4   3   8       84.00       90.48     10.60 o 
  -3   3   8      441.27      451.18     13.49 o 
  -2   3   8     1034.14     1076.74     18.73 o 
  -1   3   8     1518.41     1546.62     15.58 o 
   0   3   8      112.67       80.22      4.13 o 
   1   3   8      313.18      313.34      8.49 o 
   2   3   8      344.89      318.16     12.20 o 
   3   3   8        3.54        4.23      2.53 o 
   4   3   8       73.42       71.30     11.74 o 
   5   3   8       88.82       81.33     13.59 o 
   6   3   8        1.20        9.12      6.22 o 
  -8   4   8        1.76        4.90      3.00 o 
  -7   4   8        7.03       14.45      4.68 o 
  -6   4   8       11.92        7.91      5.36 o 
  -5   4   8        0.37       -0.15      2.73 o 
  -4   4   8      167.81      171.05     14.52 o 
  -3   4   8      104.86      119.89      7.31 o 
  -2   4   8      271.87      304.10      9.85 o 
  -1   4   8      275.66      270.92      8.36 o 
   0   4   8      502.01      490.32      9.73 o 
   1   4   8      511.92      474.63     11.30 o 
   2   4   8       91.52       79.23      8.75 o 
   3   4   8        0.09        1.88      1.50 o 
   4   4   8      176.70      165.28     18.91 o 
   5   4   8        6.52       13.55      6.19 o 
   6   4   8        1.85        0.58      5.86 o 
  -8   5   8       10.03        0.50     17.91 o 
  -7   5   8       39.92       41.15     11.24 o 
  -6   5   8        0.37       -5.19      5.19 o 
  -5   5   8       69.79       78.17     13.75 o 
  -4   5   8       33.25       35.45     13.13 o 
  -3   5   8      120.34      127.17      5.04 o 
  -2   5   8        9.65        7.84      1.59 o 
  -1   5   8       45.63       46.61      3.45 o 
   0   5   8     1167.39     1231.44     15.17 o 
   1   5   8      116.57      127.40      5.31 o 
   2   5   8       26.89       24.38      3.71 o 
   3   5   8      153.54      116.30     13.86 o 
   4   5   8      154.85      147.80     17.49 o 
   5   5   8      110.49      101.77     15.51 o 
   6   5   8        0.93        3.11      5.04 o 
  -8   6   8        6.90       15.51     10.62 o 
  -7   6   8      113.70       98.33     20.02 o 
  -6   6   8       83.81       82.01     15.36 o 
  -5   6   8      104.55      108.16     16.54 o 
  -4   6   8      208.58      206.76     24.87 o 
  -3   6   8      258.00      257.63      8.12 o 
  -2   6   8       68.73       75.31      4.24 o 
  -1   6   8      220.60      237.00      7.59 o 
   0   6   8      343.04      308.40      7.40 o 
   1   6   8      349.02      333.99     10.40 o 
   2   6   8       51.90       57.15      5.52 o 
   3   6   8      270.45      256.40     27.38 o 
   4   6   8      232.47      232.95     21.75 o 
   5   6   8       18.81       15.51      5.87 o 
   6   6   8        3.97        2.91      4.08 o 
  -8   7   8        1.52       10.60     10.25 o 
  -7   7   8       41.44       39.50     10.64 o 
  -6   7   8       14.24       16.13     11.29 o 
  -5   7   8      206.87      221.10     23.48 o 
  -4   7   8      391.93      394.81     29.55 o 
  -3   7   8       36.98       42.35      3.44 o 
  -2   7   8       12.27       14.34      1.96 o 
  -1   7   8      881.81      825.48     12.64 o 
   0   7   8      145.01      137.57      7.33 o 
   1   7   8       31.52       31.61      3.49 o 
   2   7   8      303.46      283.75      9.77 o 
   3   7   8       29.10       39.20      8.33 o 
   4   7   8      449.05      431.83     23.47 o 
   5   7   8        8.35        7.98      4.54 o 
   6   7   8       10.15        8.02      5.17 o 
  -7   8   8       68.63       90.75     25.23 o 
  -6   8   8       15.96       18.78     13.98 o 
  -5   8   8       14.79        8.23      7.53 o 
  -4   8   8       27.63       38.76      7.98 o 
  -3   8   8       29.53       31.01      3.87 o 
  -2   8   8      113.37      135.09      5.92 o 
  -1   8   8       94.09       98.41      5.12 o 
   0   8   8      366.04      402.04     12.45 o 
   1   8   8      167.12      188.41      9.32 o 
   2   8   8        4.19        5.69      1.42 o 
   3   8   8        0.00       -0.06      6.24 o 
   4   8   8       18.82       31.59      8.47 o 
   5   8   8        5.16       -0.02      3.32 o 
   6   8   8        0.00       -4.93      5.72 o 
  -7   9   8        5.48       21.37     14.01 o 
  -6   9   8       35.51       39.13     11.54 o 
  -5   9   8       21.93       10.64      9.25 o 
  -4   9   8        3.91        3.70      2.46 o 
  -3   9   8        1.43        2.22      2.07 o 
  -2   9   8        5.39        7.71      1.34 o 
  -1   9   8      258.14      217.26     10.00 o 
   0   9   8       77.43       57.40      5.45 o 
   1   9   8      198.26      216.86     10.12 o 
   2   9   8      340.26      285.53      8.87 o 
   3   9   8      257.55      248.19     21.01 o 
   4   9   8       32.62       23.03      6.69 o 
   5   9   8       42.48       36.81      9.51 o 
   6   9   8       19.25        6.09      4.29 o 
  -7  10   8        3.27        2.19      3.36 o 
  -6  10   8        0.90        1.42     10.46 o 
  -5  10   8        5.27       -6.54      7.06 o 
  -4  10   8       48.66       58.07      7.76 o 
  -3  10   8       26.24       31.15      4.75 o 
  -2  10   8      227.34      227.13      8.55 o 
  -1  10   8      192.14      188.37      7.41 o 
   0  10   8      759.76      799.02     21.28 o 
   1  10   8        0.29        4.35      2.45 o 
   2  10   8       52.14       43.32      5.68 o 
   3  10   8      203.36      228.48     20.11 o 
   4  10   8       27.61       32.70     12.48 o 
   5  10   8        2.40        1.93      2.27 o 
   6  10   8        0.03       -2.54      4.60 o 
  -7  11   8       23.20       10.72     15.01 o 
  -6  11   8      116.88      141.37     18.42 o 
  -5  11   8       12.92        8.31      4.37 o 
  -4  11   8        1.85        0.15      3.56 o 
  -3  11   8       39.12       35.08      5.38 o 
  -2  11   8        0.93        1.57      1.04 o 
  -1  11   8        9.51       14.23      3.43 o 
   0  11   8       31.34       30.34      4.53 o 
   1  11   8       18.12       14.24      3.77 o 
   2  11   8      262.03      252.37     14.57 o 
   3  11   8      593.29      583.99     20.86 o 
   4  11   8       30.44       35.93      9.13 o 
   5  11   8        4.12       15.57      6.27 o 
   6  11   8        9.89       14.55      7.07 o 
  -7  12   8        0.84        6.05      6.29 o 
  -6  12   8       26.53       24.76      6.38 o 
  -5  12   8        4.77       -1.88      2.97 o 
  -4  12   8        0.10        3.92      2.89 o 
  -3  12   8       41.28       40.32      4.71 o 
  -2  12   8      200.50      208.09     10.02 o 
  -1  12   8      222.44      215.10     12.84 o 
   0  12   8      330.82      334.56     12.85 o 
   1  12   8      548.46      625.06     22.26 o 
   2  12   8        0.81        0.03      1.87 o 
   3  12   8       84.87       76.44      8.15 o 
   4  12   8        4.04       19.95      7.29 o 
   5  12   8       14.55        9.46     14.72 o 
   6  12   8       23.41       42.00     15.25 o 
  -7  13   8       13.43       21.18      9.16 o 
  -6  13   8       67.22       80.71     11.39 o 
  -5  13   8       65.69       45.16      8.69 o 
  -4  13   8       11.90       12.25      3.37 o 
  -3  13   8      390.54      384.57     13.25 o 
  -2  13   8        0.27        1.83      2.17 o 
  -1  13   8       16.88       14.69      5.39 o 
   0  13   8        3.88        2.17      1.51 o 
   1  13   8      821.33      838.52     23.71 o 
   2  13   8       21.92       18.05      2.81 o 
   3  13   8       46.89       51.10      5.71 o 
   4  13   8       53.00       49.01     10.42 o 
   5  13   8        0.03        6.10      4.55 o 
   6  13   8       50.16       58.11     13.80 o 
  -7  14   8        0.02       10.63      7.89 o 
  -6  14   8       63.92       69.20     10.69 o 
  -5  14   8       14.37       17.41      5.06 o 
  -4  14   8      110.18      132.64      9.89 o 
  -3  14   8        6.47       11.55      4.31 o 
  -2  14   8      128.08      155.78     16.53 o 
  -1  14   8        0.01        3.72      3.00 o 
   0  14   8        2.89        2.73      3.33 o 
   1  14   8      497.18      518.64     18.78 o 
   2  14   8      146.02      132.98      7.94 o 
   3  14   8      159.03      146.22      9.76 o 
   4  14   8       28.55       41.95      9.60 o 
   5  14   8       12.71       16.83      6.50 o 
   6  14   8        6.02        8.90     12.35 o 
  -7  15   8        7.56       -0.61      6.33 o 
  -6  15   8      110.38      132.77     20.19 o 
  -5  15   8       37.98       35.48      7.89 o 
  -4  15   8        0.46        3.22      2.40 o 
  -3  15   8        2.80       -2.51      3.36 o 
  -2  15   8      214.98      219.41     19.73 o 
  -1  15   8      436.13      465.23     32.37 o 
   0  15   8        0.02       -0.92      1.22 o 
   1  15   8       59.79       58.23      6.22 o 
   2  15   8      254.43      235.30     10.37 o 
   3  15   8      129.86      149.53     19.70 o 
   4  15   8        0.54       -0.54      5.58 o 
   5  15   8       16.13       25.47      8.48 o 
  -7  16   8        0.57       -2.97      5.61 o 
  -6  16   8       30.17       49.16     12.99 o 
  -5  16   8       84.51       96.62     14.05 o 
  -4  16   8       41.49       51.47      5.37 o 
  -3  16   8       11.29        8.58      4.41 o 
  -2  16   8      949.61      991.63     42.70 o 
  -1  16   8      343.41      339.10     23.84 o 
   0  16   8        9.65        6.97      1.44 o 
   1  16   8      158.63      168.77     10.73 o 
   2  16   8      107.09       93.64     11.37 o 
   3  16   8        2.02        5.74      4.50 o 
   4  16   8       36.40       19.45      6.58 o 
   5  16   8       10.96        3.95      3.33 o 
  -6  17   8       25.55       57.14     19.42 o 
  -5  17   8        2.33       -4.52      4.52 o 
  -4  17   8        0.03       -0.84      2.39 o 
  -3  17   8      104.20      107.91     15.21 o 
  -2  17   8      103.45      107.47     14.68 o 
  -1  17   8       53.40       53.26     10.06 o 
   0  17   8       72.83       58.05      8.34 o 
   1  17   8       91.80       92.59     12.46 o 
   2  17   8      189.61      198.15     14.40 o 
   3  17   8       99.88       98.34     13.83 o 
   4  17   8        1.26       11.20     10.39 o 
   5  17   8        1.64        5.82      3.14 o 
  -6  18   8       45.90       52.21     17.26 o 
  -5  18   8       32.38       37.04     15.69 o 
  -4  18   8        0.09       -1.08     12.79 o 
  -3  18   8       57.09       59.88     11.69 o 
  -2  18   8       67.86       95.42     13.85 o 
  -1  18   8        9.05       16.04      6.25 o 
   0  18   8       10.41        5.79      3.29 o 
   1  18   8      119.71      106.11      9.72 o 
   2  18   8        0.47        2.48      5.15 o 
   3  18   8       56.13       50.73     10.14 o 
   4  18   8        0.09        2.41      3.00 o 
   5  18   8        7.62        6.89      4.84 o 
  -6  19   8        0.21        9.20      7.04 o 
  -5  19   8        4.45        7.50      3.81 o 
  -4  19   8       14.51       11.96     13.35 o 
  -3  19   8      193.72      201.34     21.32 o 
  -2  19   8       13.50       12.74      5.53 o 
  -1  19   8      115.17      102.76      8.19 o 
   0  19   8       55.07       61.32      9.14 o 
   1  19   8       40.30       41.70      9.15 o 
   2  19   8       14.00       11.24      4.61 o 
   3  19   8        0.77        3.58      3.39 o 
   4  19   8       39.08       36.90      9.48 o 
   5  19   8        2.39        3.04      3.89 o 
  -6  20   8        3.82        3.12      8.62 o 
  -5  20   8       37.23       35.27      8.62 o 
  -4  20   8       54.18       62.99     11.51 o 
  -3  20   8        0.00       10.42      6.12 o 
  -2  20   8      211.85      236.62     22.44 o 
  -1  20   8        2.03        1.41      1.20 o 
   0  20   8       65.59       77.11     11.49 o 
   1  20   8      102.00      126.34     10.31 o 
   2  20   8        5.29        2.77      2.88 o 
   3  20   8      164.94      167.33     18.70 o 
   4  20   8        0.07        2.75      4.57 o 
   5  20   8       13.50       23.47      9.47 o 
  -6  21   8        0.86       -1.42      7.45 o 
  -5  21   8        2.37       13.36      6.36 o 
  -4  21   8       14.58       20.62     17.35 o 
  -3  21   8        3.38       11.39      9.32 o 
  -2  21   8        8.67       11.42      3.17 o 
  -1  21   8       33.62       28.16      7.80 o 
   0  21   8        4.17       12.12      6.65 o 
   1  21   8        2.14        2.68      2.94 o 
   2  21   8        0.72        4.20      2.63 o 
   3  21   8        0.13        2.81      3.84 o 
   4  21   8        0.20       -2.07      8.83 o 
  -5  22   8        2.22        3.12      7.58 o 
  -4  22   8        7.04        7.83      3.76 o 
  -3  22   8       58.13       61.50     12.45 o 
  -2  22   8        0.36       -9.67      9.67 o 
  -1  22   8       24.91       26.06      7.66 o 
   0  22   8       63.29       69.82     10.23 o 
   1  22   8       18.87       19.36      6.23 o 
   2  22   8       36.86       44.55      7.52 o 
   3  22   8       26.62       36.67      8.85 o 
   4  22   8        2.77        5.48      4.36 o 
  -5  23   8        0.14        0.29      3.88 o 
  -4  23   8        0.04       -0.23      6.36 o 
  -3  23   8       14.06       18.01      7.41 o 
  -2  23   8       25.26       25.91     11.94 o 
  -1  23   8       98.11       70.85     12.85 o 
   0  23   8       42.24       66.30     12.85 o 
   1  23   8       24.44       23.51      7.25 o 
   2  23   8       46.30       66.04     21.15 o 
   3  23   8        2.38        9.29      8.00 o 
   4  23   8       37.20       50.29     16.46 o 
  -5  24   8        1.25       11.74      8.03 o 
  -4  24   8        0.41        1.70      3.80 o 
  -3  24   8       16.34       24.82      8.33 o 
  -2  24   8       19.73       14.04      9.18 o 
  -1  24   8       36.29       53.78     11.44 o 
   0  24   8        2.95        1.60     10.37 o 
   1  24   8        5.49        4.66      4.30 o 
   2  24   8        0.90       -4.10      4.10 o 
   3  24   8        0.05        4.24      9.51 o 
   4  24   8        7.03       25.34     12.67 o 
  -5  25   8        0.66       -6.55      6.77 o 
  -4  25   8       23.92       19.84      7.27 o 
  -3  25   8        2.67       -1.78      3.81 o 
  -2  25   8        8.35       16.18      9.74 o 
  -1  25   8        8.20        2.24      7.50 o 
   0  25   8        1.16       22.62     20.54 o 
   1  25   8        0.57        3.71      6.38 o 
   2  25   8       10.44       19.28      8.65 o 
   3  25   8        1.44        1.33      4.07 o 
  -4  26   8       12.22       20.71     17.54 o 
  -3  26   8        0.34        3.08      5.83 o 
  -2  26   8       43.06       61.41     20.20 o 
  -1  26   8        0.85        3.26      9.82 o 
   0  26   8       14.43       22.50      8.06 o 
   1  26   8       42.04       54.46     11.29 o 
   2  26   8        0.33       -4.69      4.69 o 
   3  26   8       30.31       51.78     17.91 o 
  -4  27   8        9.15       16.15      9.73 o 
  -3  27   8        0.04       -0.94      4.24 o 
  -2  27   8        0.72        6.34      7.83 o 
  -1  27   8        1.50       -0.71     10.27 o 
   0  27   8        9.13       17.38      6.98 o 
   1  27   8        9.81       16.68      6.13 o 
   2  27   8        1.77       10.30      5.28 o 
  -3  28   8        0.03      -11.09     11.09 o 
  -2  28   8        1.37       13.25      9.95 o 
  -1  28   8        3.27       41.82    104.14 o 
   0  28   8       20.22       17.56      8.20 o 
   1  28   8        2.39        7.02      5.62 o 
   2  28   8       25.37       23.02      8.84 o 
  -3  29   8       17.84       36.72     18.98 o 
  -2  29   8        4.48        6.52      4.01 o 
  -1  29   8       35.05       47.01     11.81 o 
   0  29   8        3.56        3.38      4.05 o 
   1  29   8       11.25       11.44      6.97 o 
  -2  30   8       10.58       -0.05      7.97 o 
  -1  30   8        0.70       -3.43      5.46 o 
   0  30   8        5.18      -12.21     12.21 o 
  -8   1   9        1.11       -5.46      5.46 o 
  -7   1   9        2.31       -5.66      5.66 o 
  -6   1   9       52.06       58.25     13.58 o 
  -5   1   9      217.12      209.62     23.22 o 
  -4   1   9        0.56        2.68      7.54 o 
  -3   1   9       52.37       42.81      4.67 o 
  -2   1   9       84.81       90.49      5.98 o 
  -1   1   9      533.57      530.87     10.13 o 
   0   1   9     1361.91     1372.49     17.52 o 
   1   1   9       34.33       22.08      2.58 o 
   2   1   9       35.56       39.18      3.69 o 
   3   1   9       37.87       49.73      9.30 o 
   4   1   9       58.51       80.93     12.88 o 
   5   1   9       38.56       54.68     11.11 o 
   6   1   9       57.11       73.37     14.80 o 
  -8   2   9        0.17        2.63      4.08 o 
  -7   2   9        0.76       -5.24     12.79 o 
  -6   2   9       86.56       87.99     15.93 o 
  -5   2   9       17.49       18.87      6.84 o 
  -4   2   9       18.16       30.24      8.37 o 
  -3   2   9      503.20      539.61     16.09 o 
  -2   2   9      384.48      373.43      9.04 o 
  -1   2   9      420.54      400.78      9.17 o 
   0   2   9      325.31      315.29      8.46 o 
   1   2   9      360.67      377.40      9.76 o 
   2   2   9       16.05       14.98      2.42 o 
   3   2   9       80.35       95.64     12.81 o 
   4   2   9       20.76       30.99      8.26 o 
   5   2   9       65.57       74.22     13.26 o 
   6   2   9        5.18       13.34      6.59 o 
  -8   3   9        2.67       -6.11      6.11 o 
  -7   3   9       13.29       23.62      8.91 o 
  -6   3   9       49.11       59.71     13.43 o 
  -5   3   9       30.25       27.99      8.14 o 
  -4   3   9       86.35       91.62     10.89 o 
  -3   3   9       60.54      130.13     14.46 o 
  -2   3   9      723.16      758.41     17.14 o 
  -1   3   9        8.27        3.35      1.14 o 
   0   3   9       44.23       48.96      3.32 o 
   1   3   9      235.51      237.88      7.41 o 
   2   3   9       26.94       21.43      2.98 o 
   3   3   9        3.99        8.43      3.73 o 
   4   3   9       81.64       81.76     12.90 o 
   5   3   9        1.12       -1.08      3.39 o 
   6   3   9       24.55       10.43     14.60 o 
  -8   4   9        3.83       21.20      9.21 o 
  -7   4   9       23.71       28.36     11.09 o 
  -6   4   9        7.37        9.33      4.88 o 
  -5   4   9        0.06       -0.94      8.10 o 
  -4   4   9        4.92        3.06      4.84 o 
  -3   4   9        0.11        2.00      1.58 o 
  -2   4   9        0.60        4.28      1.76 o 
  -1   4   9       36.78       43.08      3.41 o 
   0   4   9       13.51       12.67      2.02 o 
   1   4   9      276.70      292.89      8.65 o 
   2   4   9      363.82      395.51     11.84 o 
   3   4   9        9.23        5.77      3.35 o 
   4   4   9      120.37      108.79     14.95 o 
   5   4   9        2.90        0.68      6.62 o 
   6   4   9       10.93        9.01      5.05 o 
  -7   5   9       70.44       75.62     16.22 o 
  -6   5   9        0.23       -6.58      6.58 o 
  -5   5   9      320.43      326.60     28.87 o 
  -4   5   9       16.39       14.44      5.10 o 
  -3   5   9      127.34      130.34      8.43 o 
  -2   5   9        0.69       -0.23      1.12 o 
  -1   5   9      460.92      496.04     11.15 o 
   0   5   9      744.09      794.35     13.09 o 
   1   5   9        3.80        2.87      1.46 o 
   2   5   9      118.28      123.35      7.84 o 
   3   5   9      128.14      127.76      9.42 o 
   4   5   9      132.47      141.09     17.43 o 
   5   5   9       32.00       22.30      7.30 o 
   6   5   9       30.94       28.28      9.03 o 
  -7   6   9       49.69       69.59     15.00 o 
  -6   6   9        0.51        9.13     15.96 o 
  -5   6   9       21.98       12.01      5.31 o 
  -4   6   9       44.13       43.32      6.13 o 
  -3   6   9       50.19       59.03      4.25 o 
  -2   6   9       84.43       79.46      5.08 o 
  -1   6   9      111.57      129.03      5.38 o 
   0   6   9        2.66       35.52      2.80 o 
   1   6   9       60.38       61.28      5.00 o 
   2   6   9       34.00       27.24      6.17 o 
   3   6   9      123.41      148.50     16.28 o 
   4   6   9        0.61       -0.96      6.51 o 
   5   6   9        0.23       -7.98     10.28 o 
   6   6   9        5.81        8.27      6.65 o 
  -7   7   9        1.28        6.74     13.16 o 
  -6   7   9       20.85       22.82      7.57 o 
  -5   7   9        1.76       -4.19      5.74 o 
  -4   7   9      329.86      311.18     12.20 o 
  -3   7   9       14.17       11.16      1.92 o 
  -2   7   9        1.01        4.34      1.47 o 
  -1   7   9       16.13       14.89      1.78 o 
   0   7   9        4.99        5.96      1.58 o 
   1   7   9        5.69        5.53      2.12 o 
   2   7   9      163.41      154.86      8.87 o 
   3   7   9      234.42      232.51     27.53 o 
   4   7   9        0.38       -3.35      4.28 o 
   5   7   9        4.40        2.04      6.11 o 
   6   7   9       14.64       11.82      4.60 o 
  -7   8   9        3.08        0.46     10.91 o 
  -6   8   9       46.89       36.52     10.94 o 
  -5   8   9        3.64       -0.75     13.40 o 
  -4   8   9       59.44       75.80      7.26 o 
  -3   8   9       92.74       96.70      5.04 o 
  -2   8   9      210.25      219.80      8.16 o 
  -1   8   9       21.56       22.60      2.19 o 
   0   8   9      346.48      348.24     12.37 o 
   1   8   9      550.40      611.28     23.36 o 
   2   8   9       69.74       60.45      5.47 o 
   3   8   9     1131.80     1121.61     45.03 o 
   4   8   9       83.96       85.24     13.46 o 
   5   8   9       95.35      113.33     16.49 o 
   6   8   9       18.10        4.22     12.49 o 
  -7   9   9       12.19        6.47      7.19 o 
  -6   9   9       16.69       26.28      9.60 o 
  -5   9   9        0.72       -2.85      2.85 o 
  -4   9   9      308.17      313.21     16.19 o 
  -3   9   9       81.88      103.11      6.08 o 
  -2   9   9      202.37      212.18      7.89 o 
  -1   9   9       74.97       78.23      4.68 o 
   0   9   9       21.22       14.81      2.91 o 
   1   9   9       77.14       88.11      7.51 o 
   2   9   9       55.60       76.65      8.56 o 
   3   9   9      178.33      222.14     42.87 o 
   4   9   9        0.01       -2.60      3.48 o 
   5   9   9        3.18        0.27      3.88 o 
   6   9   9       16.17        7.57      4.59 o 
  -7  10   9        0.78        3.65      6.38 o 
  -6  10   9       16.45       42.44     17.29 o 
  -5  10   9        0.84       -1.76      3.97 o 
  -4  10   9       15.59       17.81      3.35 o 
  -3  10   9      113.07      106.29      6.09 o 
  -2  10   9       33.72       33.22      3.27 o 
  -1  10   9      270.12      282.45      9.37 o 
   0  10   9        7.74        5.20      2.85 o 
   1  10   9       39.17       40.91      5.84 o 
   2  10   9       18.71       23.26      4.20 o 
   3  10   9       71.77       71.59     10.92 o 
   4  10   9        0.01        2.17      3.05 o 
   5  10   9       33.53       40.00     10.26 o 
   6  10   9        2.67       -1.72      5.07 o 
  -7  11   9        1.68        5.20      4.49 o 
  -6  11   9        3.44       -6.94      9.31 o 
  -5  11   9       25.09       46.40     11.20 o 
  -4  11   9       62.02       77.10      7.45 o 
  -3  11   9      196.31      193.83      8.49 o 
  -2  11   9        7.20        9.40      1.95 o 
  -1  11   9        9.32       11.88      2.45 o 
   0  11   9        0.72        2.66      2.08 o 
   1  11   9      184.26      198.13     13.09 o 
   2  11   9       73.21       72.71      8.07 o 
   3  11   9        3.56        1.99      1.77 o 
   4  11   9       99.06      107.25     15.42 o 
   5  11   9        0.50        8.58      5.24 o 
   6  11   9       22.12       16.86      8.82 o 
  -7  12   9        0.06       -7.31      7.31 o 
  -6  12   9       61.75       62.57     12.98 o 
  -5  12   9        5.51        7.74      4.83 o 
  -4  12   9        5.01        5.30      3.10 o 
  -3  12   9       72.57       79.08      5.86 o 
  -2  12   9       27.46       27.66      3.95 o 
  -1  12   9        2.50        5.64      2.66 o 
   0  12   9      960.30      964.70     23.34 o 
   1  12   9      234.52      261.45     14.98 o 
   2  12   9      199.01      192.50      9.91 o 
   3  12   9       52.19       72.00     11.98 o 
   4  12   9       77.19       65.23     11.75 o 
   5  12   9      166.64      219.21     29.49 o 
  -7  13   9        1.18        1.54      4.66 o 
  -6  13   9       14.29       23.93      9.18 o 
  -5  13   9        1.28        0.64      3.33 o 
  -4  13   9       60.71       65.21      6.61 o 
  -3  13   9       56.73       51.49      6.20 o 
  -2  13   9       54.90       64.37      5.88 o 
  -1  13   9       14.55        8.25      3.02 o 
   0  13   9       83.77       72.78      6.41 o 
   1  13   9      157.25      175.61     12.52 o 
   2  13   9       18.55       23.00      3.33 o 
   3  13   9        2.46       -1.26      2.82 o 
   4  13   9        0.11       11.19      5.61 o 
   5  13   9        4.04        7.34      5.49 o 
  -7  14   9        0.11       -0.77      8.42 o 
  -6  14   9       18.98        3.71      6.77 o 
  -5  14   9        4.47       -3.03      3.03 o 
  -4  14   9      317.55      344.66     15.50 o 
  -3  14   9        6.38        4.33      3.53 o 
  -2  14   9       13.31       16.02      2.77 o 
  -1  14   9       19.36       14.15      5.02 o 
   0  14   9      120.27      107.93      7.06 o 
   1  14   9      425.81      444.71     19.86 o 
   2  14   9      335.72      308.64     11.37 o 
   3  14   9       11.91       20.30      6.47 o 
   4  14   9        3.05        3.03      2.81 o 
   5  14   9        2.30        6.88      5.24 o 
  -7  15   9        0.22        0.58      8.76 o 
  -6  15   9        0.68        3.86      4.99 o 
  -5  15   9      123.63      135.90     19.12 o 
  -4  15   9      203.87      217.37     12.13 o 
  -3  15   9        0.03        3.47      3.38 o 
  -2  15   9       18.93       20.84      2.73 o 
  -1  15   9        2.18        1.63      2.82 o 
   0  15   9      116.46      123.24      7.59 o 
   1  15   9       93.18       98.30      9.35 o 
   2  15   9       55.61       54.02      7.28 o 
   3  15   9       35.48       30.77      7.68 o 
   4  15   9       25.26       44.27      9.77 o 
   5  15   9        4.48        4.07      9.50 o 
  -6  16   9       21.31       26.96      9.77 o 
  -5  16   9        5.31        0.20      3.31 o 
  -4  16   9       83.91       75.72     11.52 o 
  -3  16   9        1.61        1.81      4.40 o 
  -2  16   9      116.04      108.69      8.89 o 
  -1  16   9      116.49      131.00     15.08 o 
   0  16   9       77.19       79.84      5.93 o 
   1  16   9       83.01       94.06      8.29 o 
   2  16   9       57.91       51.27      7.24 o 
   3  16   9        1.97        3.29      3.35 o 
   4  16   9        7.99       17.30      5.93 o 
   5  16   9        7.07        0.50      4.32 o 
  -6  17   9       12.15        6.95      7.12 o 
  -5  17   9        0.90       -2.56      2.66 o 
  -4  17   9       20.40       36.81      8.83 o 
  -3  17   9       64.81       66.23     12.21 o 
  -2  17   9        5.86        8.66      3.95 o 
  -1  17   9       11.72        7.98      3.20 o 
   0  17   9       23.67       22.01      5.43 o 
   1  17   9       64.92       82.25      9.64 o 
   2  17   9       31.91       33.86      7.52 o 
   3  17   9        7.16        2.16      3.18 o 
   4  17   9        0.22       -6.38      7.23 o 
   5  17   9        2.65       11.43      6.97 o 
  -6  18   9        1.79        3.74      5.71 o 
  -5  18   9        5.40        0.57      3.37 o 
  -4  18   9       84.21      118.15     14.83 o 
  -3  18   9       15.87        8.36      4.40 o 
  -2  18   9      126.26      144.47     13.76 o 
  -1  18   9       14.89       11.41      2.30 o 
   0  18   9       23.66       23.08      5.53 o 
   1  18   9      727.43      727.31     25.58 o 
   2  18   9       21.55       32.74      7.29 o 
   3  18   9       41.95       43.46      9.71 o 
   4  18   9        7.96        1.48      6.12 o 
   5  18   9       35.29       50.07     12.28 o 
  -6  19   9       32.08       45.29     16.65 o 
  -5  19   9        0.20       -4.82      4.82 o 
  -4  19   9        0.04        4.24      5.58 o 
  -3  19   9       10.14       15.77      7.23 o 
  -2  19   9      205.89      213.36     16.74 o 
  -1  19   9       60.60       61.21     12.85 o 
   0  19   9       50.81       48.00     11.14 o 
   1  19   9       21.21       28.84      7.21 o 
   2  19   9        0.10       -2.30      2.71 o 
   3  19   9        9.69       11.56      4.61 o 
   4  19   9        0.30       -2.17      3.68 o 
  -6  20   9        6.25       21.07     14.32 o 
  -5  20   9       24.38       16.89      8.45 o 
  -4  20   9       43.41       47.06     17.73 o 
  -3  20   9        1.22        3.96      6.40 o 
  -2  20   9       24.84       14.69      5.52 o 
  -1  20   9       67.31       70.05     12.16 o 
   0  20   9       86.74       90.46     11.73 o 
   1  20   9        5.75        4.23      3.28 o 
   2  20   9       13.63       24.26      7.03 o 
   3  20   9       43.31       50.50     10.32 o 
   4  20   9        0.14       -2.00     11.06 o 
  -5  21   9       12.04        3.71      3.50 o 
  -4  21   9        0.04        4.22      7.78 o 
  -3  21   9       11.53       27.57      8.48 o 
  -2  21   9       41.69       34.31      8.35 o 
  -1  21   9       43.10       60.85     14.84 o 
   0  21   9       41.26       51.40      8.84 o 
   1  21   9        3.85       -3.58      3.93 o 
   2  21   9       66.69       76.57     14.81 o 
   3  21   9        0.08        2.30      6.60 o 
   4  21   9        9.50        8.21      6.48 o 
  -5  22   9        6.47        3.41      7.56 o 
  -4  22   9       35.32       38.42     13.84 o 
  -3  22   9        0.01       -1.13      4.24 o 
  -2  22   9        4.53       -2.49      9.16 o 
  -1  22   9      138.49      132.11     17.54 o 
   0  22   9       89.45       96.32     12.19 o 
   1  22   9       13.43       14.92      6.21 o 
   2  22   9        1.63        2.45      3.48 o 
   3  22   9       30.57       45.39     16.55 o 
   4  22   9        0.12        5.01      6.56 o 
  -5  23   9        9.40       20.27     12.08 o 
  -4  23   9        5.56       -1.83      3.73 o 
  -3  23   9        4.26        5.57     13.20 o 
  -2  23   9        2.68       10.38      4.75 o 
  -1  23   9        0.09        8.25      6.00 o 
   0  23   9       31.21       32.70      9.47 o 
   1  23   9       16.64       27.02      8.79 o 
   2  23   9        0.90        9.01      5.38 o 
   3  23   9        1.21        4.54      8.37 o 
  -5  24   9        0.66        6.97      7.24 o 
  -4  24   9        0.03       -0.21      2.09 o 
  -3  24   9        6.56        1.36      2.88 o 
  -2  24   9       21.86       25.26      8.44 o 
  -1  24   9       20.39       23.84      7.73 o 
   0  24   9        0.37        1.46      4.53 o 
   1  24   9        9.00       14.54      6.32 o 
   2  24   9        2.01       -4.23      4.23 o 
   3  24   9       26.90       34.56     14.48 o 
  -4  25   9        8.03       10.16      6.60 o 
  -3  25   9       13.74       20.49     14.73 o 
  -2  25   9        0.13        4.13      3.27 o 
  -1  25   9        4.74        7.61      3.56 o 
   0  25   9       12.28       13.96      6.94 o 
   1  25   9        6.91        2.35      2.66 o 
   2  25   9        0.51       -6.44      6.44 o 
   3  25   9        3.12       11.05      8.78 o 
  -4  26   9        3.46        3.08      5.02 o 
  -3  26   9        1.39        4.51      6.12 o 
  -2  26   9        0.12       -1.04      3.22 o 
  -1  26   9       22.76       31.40     22.21 o 
   0  26   9        0.81        1.70      2.76 o 
   1  26   9        7.25        5.21      4.89 o 
   2  26   9        1.95        2.25      3.57 o 
  -3  27   9       11.23        5.01      4.97 o 
  -2  27   9        2.20        1.11      2.74 o 
  -1  27   9        6.51        4.27      3.85 o 
   0  27   9        8.81        2.62     15.25 o 
   1  27   9       14.85       11.77      5.17 o 
   2  27   9       48.86       47.40     12.72 o 
  -3  28   9        1.23       11.02      9.76 o 
  -2  28   9        2.84       -2.72      3.55 o 
  -1  28   9        3.22       10.08      5.68 o 
   0  28   9       20.47       32.36     13.45 o 
   1  28   9       14.92       16.63      8.51 o 
  -2  29   9        0.01        2.14      4.42 o 
  -1  29   9        9.63       12.62      6.36 o 
   0  29   9        0.51        0.22     11.53 o 
  -7   0  10       22.05       30.13     14.77 o 
  -6   0  10        1.58      -10.62     10.62 o 
  -5   0  10      178.54      193.84     32.67 o 
  -4   0  10        8.06       21.81     12.25 o 
  -3   0  10      351.24      361.40     19.56 o 
  -2   0  10      728.68      790.40     32.67 o 
  -1   0  10        1.35        1.78      3.77 o 
   0   0  10      121.22      131.43      8.67 o 
   1   0  10      839.82      955.38     23.40 o 
   2   0  10        4.95        3.98      1.81 o 
   3   0  10      350.04      376.80     37.40 o 
   4   0  10        9.83       10.96      6.95 o 
   5   0  10       73.51       57.29     15.64 o 
   6   0  10        7.55       13.88      9.67 o 
  -7   1  10        1.57       -2.88      5.36 o 
  -6   1  10       80.40       74.91     15.20 o 
  -5   1  10       65.25       60.00     13.67 o 
  -4   1  10       37.68       30.69      8.85 o 
  -3   1  10     1284.87     1328.68     23.97 o 
  -2   1  10      718.06      755.78     14.02 o 
  -1   1  10      614.76      611.60     13.06 o 
   0   1  10        4.69        6.37      1.38 o 
   1   1  10       29.98       40.79      3.61 o 
   2   1  10       60.71       58.70      4.83 o 
   3   1  10       52.18       57.91     10.31 o 
   4   1  10       39.63       51.80     10.51 o 
   5   1  10       18.88       26.82      8.38 o 
   6   1  10       18.54       27.82      9.47 o 
  -7   2  10       13.36       17.14     12.25 o 
  -6   2  10       28.06       25.40      7.89 o 
  -5   2  10       36.32       41.81     10.72 o 
  -4   2  10       32.55       32.19      6.30 o 
  -3   2  10       18.79       26.03      3.86 o 
  -2   2  10      175.54      167.99      7.06 o 
  -1   2  10      186.84      191.72      6.73 o 
   0   2  10       51.41       44.84      3.38 o 
   1   2  10      327.23      303.75      9.30 o 
   2   2  10      292.49      296.36     11.16 o 
   3   2  10      120.81      125.30     15.41 o 
   4   2  10        0.10       -2.68      3.17 o 
   5   2  10       22.54       26.91     14.61 o 
   6   2  10        0.28        0.47      3.81 o 
  -7   3  10       10.99        2.74      9.67 o 
  -6   3  10        1.70        3.13      4.96 o 
  -5   3  10        0.04        0.85      5.39 o 
  -4   3  10      180.95      169.27     14.78 o 
  -3   3  10      458.69      456.43     17.20 o 
  -2   3  10      305.20      291.79     11.51 o 
  -1   3  10        3.96        4.32      1.24 o 
   0   3  10       62.84       53.53      3.68 o 
   1   3  10       17.89       14.66      1.98 o 
   2   3  10      772.77      745.07     18.83 o 
   3   3  10      256.86      253.80     17.35 o 
   4   3  10      280.17      304.06     25.62 o 
   5   3  10        3.63       10.84      5.97 o 
   6   3  10        1.02        2.08      3.28 o 
  -7   4  10       19.06       20.38      9.17 o 
  -6   4  10       11.11       18.23      7.68 o 
  -5   4  10       40.34       39.81     10.22 o 
  -4   4  10        7.49       12.04      2.86 o 
  -3   4  10        2.34        2.48      1.82 o 
  -2   4  10        3.80        2.52      2.62 o 
  -1   4  10        0.03       -0.62      0.92 o 
   0   4  10       12.99       12.53      1.83 o 
   1   4  10       62.58       77.59      4.63 o 
   2   4  10      114.52      117.28      7.07 o 
   3   4  10      258.73      264.03     10.14 o 
   4   4  10      142.25      125.61     16.88 o 
   5   4  10        6.52        4.76      4.50 o 
   6   4  10        0.11        5.52     15.13 o 
  -7   5  10       15.11       21.13      9.18 o 
  -6   5  10        2.25        6.91      5.40 o 
  -5   5  10        0.96       -5.32     13.56 o 
  -4   5  10        1.32        0.54      2.09 o 
  -3   5  10       42.17       51.73      5.51 o 
  -2   5  10       44.25       40.33      4.61 o 
  -1   5  10        2.10        1.59      1.13 o 
   0   5  10       65.13       73.83      4.36 o 
   1   5  10      150.27      150.46      9.09 o 
   2   5  10        9.69       10.98      2.21 o 
   3   5  10       53.74       59.13      5.40 o 
   4   5  10        1.03        5.84      6.71 o 
   5   5  10        2.39       -3.03      3.23 o 
   6   5  10       19.11       16.78      6.77 o 
  -7   6  10       19.70       23.60     11.78 o 
  -6   6  10        0.10        2.61      3.44 o 
  -5   6  10       36.67       19.01      8.22 o 
  -4   6  10       46.78       49.49      5.86 o 
  -3   6  10      186.55      199.68     10.65 o 
  -2   6  10        0.67        1.47      1.17 o 
  -1   6  10      173.52      160.87      6.66 o 
   0   6  10        8.95        5.63      1.31 o 
   1   6  10      157.52      169.12      9.67 o 
   2   6  10      146.78      142.12      9.48 o 
   3   6  10       22.92       18.25      3.32 o 
   4   6  10      335.74      352.34     27.81 o 
   5   6  10       57.11       66.65     12.94 o 
   6   6  10       15.95       24.88     13.03 o 
  -7   7  10        7.11        2.90     16.57 o 
  -6   7  10       10.06       14.48      6.96 o 
  -5   7  10        1.11        4.87      3.15 o 
  -4   7  10        0.00        0.05      1.79 o 
  -3   7  10       11.52       10.56      2.10 o 
  -2   7  10        4.78        6.35      1.92 o 
  -1   7  10      231.59      221.08      7.71 o 
   0   7  10      152.55      155.60      6.38 o 
   1   7  10        0.94        1.37      1.43 o 
   2   7  10      241.47      230.94     14.50 o 
   3   7  10        8.95        3.85      2.29 o 
   4   7  10       48.44       53.18     12.24 o 
   5   7  10        4.51       10.64      6.03 o 
   6   7  10       30.62       31.54     10.11 o 
  -7   8  10        6.81       10.61      6.88 o 
  -6   8  10       28.56       13.33     11.53 o 
  -5   8  10        6.68        9.70      4.92 o 
  -4   8  10        3.91        7.18      2.00 o 
  -3   8  10        0.03       -1.44      1.44 o 
  -2   8  10       14.87       11.95      2.89 o 
  -1   8  10       51.61       60.84      3.99 o 
   0   8  10      163.91      156.95      8.99 o 
   1   8  10      162.68      163.97     11.97 o 
   2   8  10       89.54       92.30      7.98 o 
   3   8  10      319.50      312.46     24.73 o 
   4   8  10      170.06      136.74     17.53 o 
   5   8  10        4.37       -8.35      8.53 o 
  -7   9  10        9.13       12.98     12.88 o 
  -6   9  10        1.41        9.82      6.91 o 
  -5   9  10       66.71       77.26     11.76 o 
  -4   9  10        7.13       10.77      2.04 o 
  -3   9  10       18.75       19.59      2.58 o 
  -2   9  10        0.19       -0.06      1.10 o 
  -1   9  10       46.04       43.57      3.93 o 
   0   9  10      215.13      217.70     10.48 o 
   1   9  10        0.10       -0.05      2.32 o 
   2   9  10       13.11       16.57      7.33 o 
   3   9  10       28.17       35.73      9.39 o 
   4   9  10        1.13        2.49      5.81 o 
   5   9  10        0.02        2.51     10.21 o 
  -7  10  10        3.01      -10.55     10.55 o 
  -6  10  10       46.77       38.45     11.30 o 
  -5  10  10        0.09       -0.25      4.95 o 
  -4  10  10       65.07       57.69      5.10 o 
  -3  10  10        8.21        5.33      1.48 o 
  -2  10  10      245.21      251.04     11.30 o 
  -1  10  10       21.99       29.92      3.31 o 
   0  10  10      156.42      177.44     10.89 o 
   1  10  10       49.29       62.51      7.76 o 
   2  10  10      176.71      212.96     13.85 o 
   3  10  10     1424.47     1454.66    102.18 o 
   4  10  10       36.19       32.69     20.00 o 
   5  10  10       94.26       98.06     19.56 o 
  -7  11  10        0.26        6.47      4.79 o 
  -6  11  10        0.01       10.92      6.19 o 
  -5  11  10       24.63       16.46     23.04 o 
  -4  11  10        4.09        2.21      0.98 o 
  -3  11  10      196.37      192.33      8.73 o 
  -2  11  10       11.72       18.85      2.96 o 
  -1  11  10       37.87       41.01      3.73 o 
   0  11  10      124.61      141.71      9.71 o 
   1  11  10       44.83       40.51      6.13 o 
   2  11  10      136.61      129.15     11.27 o 
   3  11  10        7.16       19.41     12.18 o 
   4  11  10        0.00        2.72      2.91 o 
   5  11  10       11.09        9.75     10.55 o 
  -7  12  10       20.05       27.42     10.82 o 
  -6  12  10        1.60        8.16      5.27 o 
  -5  12  10       65.24       68.97     14.03 o 
  -4  12  10        0.76       -0.79      1.37 o 
  -3  12  10       43.81       42.55      3.98 o 
  -2  12  10        3.63        2.13      4.24 o 
  -1  12  10      117.01      116.55      7.32 o 
   0  12  10      138.39      127.21      9.09 o 
   1  12  10       41.26       36.04      5.97 o 
   2  12  10       29.79       30.77      3.87 o 
   3  12  10       37.53       42.42      9.22 o 
   4  12  10        7.15        1.36      9.11 o 
   5  12  10       21.75       14.40     11.15 o 
  -7  13  10        4.16        0.51      5.38 o 
  -6  13  10        2.37        4.74      5.18 o 
  -5  13  10        9.07       13.33      5.61 o 
  -4  13  10        2.32        2.00      1.53 o 
  -3  13  10       33.42       28.80      4.37 o 
  -2  13  10      102.73      118.23     14.85 o 
  -1  13  10      181.39      174.23      8.67 o 
   0  13  10      145.51      156.86      9.92 o 
   1  13  10       44.33       50.73      7.08 o 
   2  13  10       68.62       77.56     10.91 o 
   3  13  10       66.50       69.95     11.69 o 
   4  13  10      114.03      108.60     17.30 o 
   5  13  10       41.87       38.72     10.19 o 
  -7  14  10       14.36       18.83      8.34 o 
  -6  14  10        3.58        5.55      4.63 o 
  -5  14  10       13.08       17.28      7.44 o 
  -4  14  10        8.01        9.50      2.36 o 
  -3  14  10      184.56      169.98     15.09 o 
  -2  14  10       70.81       80.68     12.42 o 
  -1  14  10       72.49       71.25      5.29 o 
   0  14  10        2.42        0.35      2.59 o 
   1  14  10       44.72       39.82      6.14 o 
   2  14  10        2.14        1.12      3.60 o 
   3  14  10       16.84        3.62      7.98 o 
   4  14  10        0.50       -2.24      2.78 o 
   5  14  10       23.41       29.68      9.66 o 
  -6  15  10       11.88       29.17      9.80 o 
  -5  15  10       25.12       21.88     10.87 o 
  -4  15  10        8.38       -1.00      2.94 o 
  -3  15  10        4.55        1.77      4.15 o 
  -2  15  10       24.29       26.79      5.40 o 
  -1  15  10        6.11        5.87      3.79 o 
   0  15  10      179.37      185.21     10.12 o 
   1  15  10      270.36      280.32     16.21 o 
   2  15  10        2.19        3.83      3.75 o 
   3  15  10        1.23       -2.39      4.29 o 
   4  15  10        1.18       -0.66      4.61 o 
   5  15  10        1.62       -4.71      4.71 o 
  -6  16  10       22.44       39.10     20.60 o 
  -5  16  10       29.00       30.62     13.37 o 
  -4  16  10        4.51        6.63      3.94 o 
  -3  16  10       13.87       11.04      4.53 o 
  -2  16  10       37.33       37.48      7.00 o 
  -1  16  10       19.93       18.52      6.19 o 
   0  16  10       36.44       39.45      4.37 o 
   1  16  10       53.24       51.13     16.47 o 
   2  16  10        4.21        1.83      3.08 o 
   3  16  10       86.20      105.59     14.64 o 
   4  16  10        7.83        8.07      6.49 o 
   5  16  10       23.42       32.29     10.01 o 
  -6  17  10        4.50       -0.06     13.32 o 
  -5  17  10        2.46       18.17     10.87 o 
  -4  17  10        6.01        6.39      6.36 o 
  -3  17  10      315.33      342.47     20.81 o 
  -2  17  10       72.15       67.52      9.29 o 
  -1  17  10        0.29       13.47     33.76 o 
   0  17  10       26.22       26.63      3.26 o 
   1  17  10      196.42      229.27     16.53 o 
   2  17  10       72.71       97.53     12.98 o 
   3  17  10        2.98        2.67      5.31 o 
   4  17  10       11.90       12.70      5.39 o 
  -6  18  10        0.03        0.27     11.49 o 
  -5  18  10        2.89        4.66      6.04 o 
  -4  18  10       38.58       40.63     15.27 o 
  -3  18  10        0.00        8.20      3.11 o 
  -2  18  10        6.69        6.07      4.07 o 
  -1  18  10      128.49      130.27     16.44 o 
   0  18  10        7.96        3.48      2.85 o 
   1  18  10       22.02       30.97      9.85 o 
   2  18  10       23.34       24.90      7.63 o 
   3  18  10        3.65       -2.11      2.70 o 
   4  18  10       15.92       10.49      4.86 o 
  -6  19  10        3.81       -3.68      4.32 o 
  -5  19  10        1.90        3.13      4.90 o 
  -4  19  10        2.60       11.11      8.19 o 
  -3  19  10       11.73       16.51      5.01 o 
  -2  19  10       71.59       64.60      9.54 o 
  -1  19  10      259.15      273.86     24.51 o 
   0  19  10       37.39       17.30      9.57 o 
   1  19  10      115.13      117.47     17.41 o 
   2  19  10        4.09        1.48      3.05 o 
   3  19  10        1.50        4.52      2.40 o 
   4  19  10       15.66        5.49     13.86 o 
  -5  20  10       10.10        0.12      5.34 o 
  -4  20  10      139.63      115.25     18.68 o 
  -3  20  10        1.85       -1.51      2.57 o 
  -2  20  10       75.21       92.51     22.82 o 
  -1  20  10       58.11       49.23     11.01 o 
   0  20  10        0.37       -0.43      2.89 o 
   1  20  10      193.59      213.53     23.28 o 
   2  20  10       22.37       19.78      9.77 o 
   3  20  10       17.22       16.29     10.40 o 
   4  20  10        5.34        8.36      9.07 o 
  -5  21  10        4.20        4.90      6.84 o 
  -4  21  10        5.07        7.28      5.20 o 
  -3  21  10        5.40        5.63      4.10 o 
  -2  21  10       34.21       31.09      8.11 o 
  -1  21  10       86.03       82.55     14.26 o 
   0  21  10        3.47        3.18      4.40 o 
   1  21  10        8.81        5.52      4.45 o 
   2  21  10       31.24       21.84     11.77 o 
   3  21  10       20.09       18.23      4.50 o 
  -5  22  10        5.42        1.21      7.12 o 
  -4  22  10        5.50        8.44      9.05 o 
  -3  22  10       10.90        3.62      4.39 o 
  -2  22  10        0.13        4.26      4.02 o 
  -1  22  10       30.03       32.58      9.72 o 
   0  22  10        0.96        2.78      4.01 o 
   1  22  10        0.22       -1.79      3.84 o 
   2  22  10        4.06        4.78      4.86 o 
   3  22  10       45.46       65.70     19.38 o 
  -5  23  10        6.45        9.98      6.92 o 
  -4  23  10        1.15        8.39      5.49 o 
  -3  23  10        0.04       -0.42      2.61 o 
  -2  23  10       29.31       15.84      9.23 o 
  -1  23  10        2.82       -3.58      5.67 o 
   0  23  10       39.99       42.58     11.44 o 
   1  23  10        0.17        3.93      5.98 o 
   2  23  10       11.36       19.43     10.99 o 
   3  23  10        8.33       20.40     11.14 o 
  -4  24  10        8.09       -4.22      4.22 o 
  -3  24  10        0.87       -1.24      3.45 o 
  -2  24  10        0.21       -3.59     12.46 o 
  -1  24  10       25.66       16.50      6.81 o 
   0  24  10        3.23        6.07      4.61 o 
   1  24  10        3.22        0.38      4.10 o 
   2  24  10       20.19       -1.82      4.78 o 
   3  24  10        3.09        0.04      3.55 o 
  -4  25  10        1.81        0.34      2.25 o 
  -3  25  10       16.30       23.73     11.41 o 
  -2  25  10       20.50       18.63     10.37 o 
  -1  25  10        1.68        3.57      6.43 o 
   0  25  10        1.91       10.59      6.95 o 
   1  25  10        2.35        2.57      2.84 o 
   2  25  10       30.06       31.80     13.24 o 
  -3  26  10        2.90        5.56      4.43 o 
  -2  26  10        2.64       -1.95      4.96 o 
  -1  26  10        1.84        2.67      3.32 o 
   0  26  10       27.33       28.16     14.64 o 
   1  26  10        4.95        0.43      6.46 o 
   2  26  10        1.09        3.31      6.46 o 
  -3  27  10        1.25        4.81      4.29 o 
  -2  27  10        0.56        1.60      3.50 o 
  -1  27  10        1.14       -1.92      2.64 o 
   0  27  10       17.13       14.19      8.09 o 
   1  27  10        0.77        6.87      4.06 o 
  -2  28  10        0.00       -5.35      5.35 o 
  -1  28  10        7.54        3.47      4.68 o 
   0  28  10        1.08       -3.03     18.00 o 
  -7   1  11       13.40       16.42      8.20 o 
  -6   1  11        0.06        2.83      5.43 o 
  -5   1  11        3.95        4.94      7.38 o 
  -4   1  11        6.87       20.02     11.08 o 
  -3   1  11       95.82      100.16      6.85 o 
  -2   1  11      121.35      117.83      5.43 o 
  -1   1  11       28.72       33.37      2.87 o 
   0   1  11      353.61      367.52     11.73 o 
   1   1  11       56.17       45.47      4.22 o 
   2   1  11      174.12      145.08      8.00 o 
   3   1  11      160.22      163.45     17.51 o 
   4   1  11        0.33       -1.03      2.92 o 
   5   1  11        4.59        3.51      5.52 o 
  -7   2  11        1.15        8.13      7.82 o 
  -6   2  11       28.54       33.83     11.16 o 
  -5   2  11       16.64        6.36      5.05 o 
  -4   2  11      475.34      515.88     57.31 o 
  -3   2  11      260.51      263.72     13.20 o 
  -2   2  11       19.26       23.88      2.68 o 
  -1   2  11       66.89       65.71      4.20 o 
   0   2  11       23.14       21.31      2.59 o 
   1   2  11      893.49      856.20     17.24 o 
   2   2  11        1.33        0.59      1.17 o 
   3   2  11       24.11       31.15      5.86 o 
   4   2  11        0.59       -3.20      6.91 o 
   5   2  11       21.70       21.44      7.25 o 
  -7   3  11       36.90       33.38     19.34 o 
  -6   3  11        1.53       -1.95     12.98 o 
  -5   3  11        0.00       -7.35      7.35 o 
  -4   3  11       41.88       46.51      8.86 o 
  -3   3  11      820.17      838.27     23.31 o 
  -2   3  11       85.14       78.54      5.43 o 
  -1   3  11        6.15        6.26      1.30 o 
   0   3  11       18.29       13.14      1.91 o 
   1   3  11       15.01       13.29      2.26 o 
   2   3  11        4.85        8.74      3.56 o 
   3   3  11      230.32      216.53     16.88 o 
   4   3  11       75.57       84.66     13.86 o 
   5   3  11        5.67        2.99      4.44 o 
  -7   4  11        6.51        8.80      6.53 o 
  -6   4  11        3.44       -0.63      9.41 o 
  -5   4  11        3.00        2.91      4.50 o 
  -4   4  11       75.86       81.82      8.92 o 
  -3   4  11       51.04       60.41      6.35 o 
  -2   4  11       10.76        6.39      3.08 o 
  -1   4  11      233.19      242.20      8.68 o 
   0   4  11       18.82       17.12      2.25 o 
   1   4  11      145.15      139.84      7.85 o 
   2   4  11       86.37      102.17      7.63 o 
   3   4  11        9.74       12.92      2.45 o 
   4   4  11        0.21        1.03      8.71 o 
   5   4  11        5.82       15.93      7.07 o 
  -7   5  11       28.47       39.51     12.48 o 
  -6   5  11        0.93       -1.55      7.70 o 
  -5   5  11       20.08        9.41      4.97 o 
  -4   5  11       20.78       20.42      4.36 o 
  -3   5  11      108.75       97.65      9.00 o 
  -2   5  11       92.33       83.37      7.14 o 
  -1   5  11       29.96       36.54      3.33 o 
   0   5  11      149.16      160.97      6.59 o 
   1   5  11       26.05       24.45      4.34 o 
   2   5  11      583.50      599.73     28.08 o 
   3   5  11      202.72      215.62     12.30 o 
   4   5  11      308.64      317.70     26.99 o 
   5   5  11        1.61        0.21      3.69 o 
  -7   6  11       11.48       19.17      8.29 o 
  -6   6  11        1.36       -6.59      6.59 o 
  -5   6  11        0.01       -4.59      4.59 o 
  -4   6  11       47.61       40.57      5.36 o 
  -3   6  11       20.38       12.18      2.81 o 
  -2   6  11       33.33       28.11      5.20 o 
  -1   6  11      232.32      217.41      7.86 o 
   0   6  11        9.54        7.85      1.43 o 
   1   6  11       33.99       29.59      8.37 o 
   2   6  11       12.77       16.97      2.96 o 
   3   6  11      152.84      172.57     12.12 o 
   4   6  11        2.66        0.14      8.15 o 
   5   6  11        0.11        5.49      4.25 o 
  -7   7  11        5.28       -3.10     11.25 o 
  -6   7  11        0.13        7.66      5.45 o 
  -5   7  11       29.51       23.13      6.66 o 
  -4   7  11        4.94        0.62      1.19 o 
  -3   7  11        3.43        1.68      0.95 o 
  -2   7  11        7.50        8.64      2.18 o 
  -1   7  11      191.10      186.27      7.48 o 
   0   7  11      169.92      188.76      7.51 o 
   1   7  11       41.77       31.68      5.71 o 
   2   7  11        9.38        6.28      2.60 o 
   3   7  11        0.20        7.49      3.46 o 
   4   7  11       25.25       18.37      7.14 o 
   5   7  11       28.63       23.53     11.18 o 
  -7   8  11        2.10        6.23      7.00 o 
  -6   8  11       11.82        1.52      4.96 o 
  -5   8  11       11.44        6.62      3.96 o 
  -4   8  11        0.01       -1.22      1.31 o 
  -3   8  11        0.96       -1.26      1.77 o 
  -2   8  11       46.07       41.74      5.16 o 
  -1   8  11       15.43       17.28      3.06 o 
   0   8  11       40.10       32.80      4.45 o 
   1   8  11        7.41        7.35      2.82 o 
   2   8  11       60.31       53.74     10.04 o 
   3   8  11      312.17      318.03     25.51 o 
   4   8  11       17.75       16.56      6.51 o 
   5   8  11       21.83       26.21      8.16 o 
  -7   9  11        2.82       10.00      6.25 o 
  -6   9  11        4.09       14.94      5.88 o 
  -5   9  11       45.14       48.36      9.58 o 
  -4   9  11       26.13       23.14      4.11 o 
  -3   9  11       24.15       23.63      3.32 o 
  -2   9  11       92.94       77.26      6.23 o 
  -1   9  11      247.61      257.19     14.35 o 
   0   9  11       33.86       28.58      3.95 o 
   1   9  11      386.64      394.98     15.64 o 
   2   9  11      325.45      325.34     23.82 o 
   3   9  11       50.25       66.56     12.21 o 
   4   9  11        3.17        5.10      4.40 o 
   5   9  11        6.07        4.89      8.96 o 
  -7  10  11       13.45        4.60     15.23 o 
  -6  10  11        0.43        4.12      5.89 o 
  -5  10  11        1.35        8.23      3.73 o 
  -4  10  11        0.15       -0.11      1.18 o 
  -3  10  11        1.21        1.29      2.16 o 
  -2  10  11      141.92      143.93     10.66 o 
  -1  10  11      178.67      182.64      8.59 o 
   0  10  11       47.15       52.61      6.21 o 
   1  10  11        2.08        2.96      2.19 o 
   2  10  11        3.92        5.13      3.96 o 
   3  10  11        6.62        3.83      4.19 o 
   4  10  11       25.62       27.08      8.36 o 
   5  10  11       14.47       17.40      8.06 o 
  -7  11  11        3.58       -5.13      5.13 o 
  -6  11  11        7.25       12.68      6.27 o 
  -5  11  11        4.66        6.49      6.09 o 
  -4  11  11       11.13       10.28      2.08 o 
  -3  11  11      150.96      147.59      7.75 o 
  -2  11  11       10.08       10.86      3.30 o 
  -1  11  11       29.92       30.00      3.71 o 
   0  11  11      108.59      133.90      9.87 o 
   1  11  11       84.53       80.11      9.48 o 
   2  11  11      248.75      233.91     20.46 o 
   3  11  11       11.19       14.48      5.93 o 
   4  11  11       22.73       22.46      7.13 o 
   5  11  11       24.36       22.57     13.63 o 
  -7  12  11        4.76        0.25     27.44 o 
  -6  12  11        1.00        4.97      4.50 o 
  -5  12  11        0.02       -3.77      4.74 o 
  -4  12  11       48.81       49.44      5.97 o 
  -3  12  11       54.94       50.58      4.37 o 
  -2  12  11        1.43       11.25      2.95 o 
  -1  12  11       46.81       37.81      6.04 o 
   0  12  11       40.51       40.06      6.14 o 
   1  12  11       97.61       85.06      9.48 o 
   2  12  11        2.23        2.27      3.62 o 
   3  12  11       45.69       36.61      9.85 o 
   4  12  11        0.37        8.81      5.59 o 
   5  12  11       19.24       21.34     16.46 o 
  -6  13  11        1.41        2.16      4.44 o 
  -5  13  11       63.04       65.12     13.95 o 
  -4  13  11       15.02       11.68      3.08 o 
  -3  13  11        1.04       -0.51      1.80 o 
  -2  13  11      335.98      319.18     25.20 o 
  -1  13  11        1.09        0.35      3.26 o 
   0  13  11        2.06        7.77      2.62 o 
   1  13  11      270.80      284.73     17.05 o 
   2  13  11        1.18        3.52      5.80 o 
   3  13  11       26.85       47.28      9.61 o 
   4  13  11        7.03       18.89      7.08 o 
   5  13  11        0.30       -1.88      7.56 o 
  -6  14  11        0.19        4.39      4.34 o 
  -5  14  11        8.10       13.92      7.63 o 
  -4  14  11       41.87       53.79      6.78 o 
  -3  14  11       31.31       38.24      9.00 o 
  -2  14  11       41.36       50.93      7.81 o 
  -1  14  11       46.97       62.89      9.26 o 
   0  14  11        0.59       -0.45      1.43 o 
   1  14  11       69.85       70.40      8.62 o 
   2  14  11        0.05        9.45      5.05 o 
   3  14  11        4.53       -4.37      4.37 o 
   4  14  11        0.42        0.72      2.56 o 
  -6  15  11       27.04       30.27     11.28 o 
  -5  15  11        1.66        4.05      5.58 o 
  -4  15  11        8.12       12.32      4.59 o 
  -3  15  11        5.94        6.02      5.36 o 
  -2  15  11       30.15       29.60      8.30 o 
  -1  15  11        0.27        3.23      4.59 o 
   0  15  11       79.19       87.08      8.07 o 
   1  15  11        0.89        4.36      4.80 o 
   2  15  11      130.14      126.34     15.12 o 
   3  15  11        0.85       -6.82      6.82 o 
   4  15  11       40.74       50.56     16.20 o 
  -6  16  11        5.05       17.36      8.68 o 
  -5  16  11        0.17       -9.64      9.64 o 
  -4  16  11       51.53       41.76      8.26 o 
  -3  16  11       18.90       18.70      5.52 o 
  -2  16  11        0.44        0.82      2.47 o 
  -1  16  11        5.78        6.53      4.04 o 
   0  16  11       12.95       10.96      2.48 o 
   1  16  11        2.81       10.05      8.79 o 
   2  16  11       26.33       19.63      5.52 o 
   3  16  11        0.08       -0.46      4.54 o 
   4  16  11        0.09       -2.68      7.62 o 
  -6  17  11       10.46        8.59      8.84 o 
  -5  17  11        0.15       -6.62      7.40 o 
  -4  17  11       30.11       28.26      5.91 o 
  -3  17  11      174.65      185.52     15.65 o 
  -2  17  11       35.56       41.38      7.42 o 
  -1  17  11       33.54       27.21      7.14 o 
   0  17  11       15.06       11.16      6.35 o 
   1  17  11        0.36        0.61      1.99 o 
   2  17  11       11.30       13.69     11.02 o 
   3  17  11        1.69       -3.49      3.49 o 
   4  17  11        0.23       -6.07      6.07 o 
  -6  18  11        2.34       20.54      9.70 o 
  -5  18  11        1.39       11.87      8.56 o 
  -4  18  11       67.95       71.64      9.96 o 
  -3  18  11       22.02       35.03      7.27 o 
  -2  18  11        5.37        3.47      2.88 o 
  -1  18  11       11.51       10.36      4.75 o 
   0  18  11        0.37       -5.59      5.59 o 
   1  18  11      196.22      265.01     36.52 o 
   2  18  11       88.11       99.28     13.33 o 
   3  18  11       18.69       24.43      8.00 o 
   4  18  11        0.02       -6.64      6.64 o 
  -5  19  11        7.76        0.83      6.99 o 
  -4  19  11        7.85        5.84      4.25 o 
  -3  19  11       52.82       53.32      8.93 o 
  -2  19  11        2.35        6.80      4.63 o 
  -1  19  11        0.78        7.93      4.88 o 
   0  19  11       22.41       36.31      7.77 o 
   1  19  11       37.86       42.23     15.40 o 
   2  19  11        2.47        7.63      9.47 o 
   3  19  11        0.32       13.09      8.83 o 
  -5  20  11        0.05       10.67      8.75 o 
  -4  20  11        7.71        7.58      5.07 o 
  -3  20  11       44.29       51.50      8.90 o 
  -2  20  11       44.15       41.03     10.63 o 
  -1  20  11       43.28       39.72      9.80 o 
   0  20  11       10.77        5.96      3.53 o 
   1  20  11        3.61        6.94      7.37 o 
   2  20  11       29.50       54.93     17.85 o 
   3  20  11       16.60       11.87      7.71 o 
  -5  21  11       30.05       33.94     14.71 o 
  -4  21  11        1.43       11.03      7.71 o 
  -3  21  11        3.61        3.16      2.36 o 
  -2  21  11        9.27        0.92      5.37 o 
  -1  21  11       46.49       53.46     13.67 o 
   0  21  11       21.73       25.50      6.50 o 
   1  21  11       23.62       45.74     15.91 o 
   2  21  11       57.80       51.96     16.80 o 
   3  21  11       12.85       35.37     15.04 o 
  -4  22  11        0.37       21.54     13.31 o 
  -3  22  11       11.56        9.57      3.78 o 
  -2  22  11       57.57       43.69     10.88 o 
  -1  22  11       53.01       57.38     19.94 o 
   0  22  11       14.82       15.91      5.20 o 
   1  22  11       27.27       35.19     10.07 o 
   2  22  11        0.19        4.00      4.56 o 
   3  22  11        1.68       -0.78      3.56 o 
  -4  23  11        9.69       24.35     12.24 o 
  -3  23  11        0.60       -3.07      7.16 o 
  -2  23  11        0.67       -3.22      9.36 o 
  -1  23  11       14.93       11.93      6.64 o 
   0  23  11       29.38       30.57     12.34 o 
   1  23  11        0.10       -1.60      4.18 o 
   2  23  11        0.28      -10.03     10.03 o 
  -4  24  11        3.31        1.98      4.63 o 
  -3  24  11        1.01        2.33      4.99 o 
  -2  24  11        0.14        3.39      9.65 o 
  -1  24  11        2.85        0.41      3.73 o 
   0  24  11        1.50        2.53     10.08 o 
   1  24  11       23.10       14.35      5.57 o 
   2  24  11        4.57        3.02      3.80 o 
  -3  25  11        1.15        7.69      5.31 o 
  -2  25  11        0.99        0.18      9.16 o 
  -1  25  11        0.76        3.73      4.16 o 
   0  25  11       24.46       19.51      7.23 o 
   1  25  11        0.90        4.19      4.48 o 
  -3  26  11        5.23        5.16      3.65 o 
  -2  26  11        0.86        0.48      5.55 o 
  -1  26  11        0.04       -1.84      5.51 o 
   0  26  11        2.64        8.11      5.24 o 
   1  26  11       15.46       12.83      6.11 o 
  -2  27  11        0.06        2.78      9.70 o 
  -1  27  11       13.77       10.35      8.84 o 
   0  27  11        1.49        9.21      5.87 o 
  -7   0  12        0.01       -9.57      9.57 o 
  -6   0  12       87.31       96.10     25.64 o 
  -5   0  12       14.84       34.10     13.52 o 
  -4   0  12        2.97        8.65      4.86 o 
  -3   0  12       26.45       42.28     10.05 o 
  -2   0  12      332.08      323.13     23.49 o 
  -1   0  12     1257.66     1209.87     27.51 o 
   0   0  12      101.13      115.62     10.98 o 
   1   0  12       13.15       17.99      3.76 o 
   2   0  12        3.31        1.14      2.27 o 
   3   0  12       16.63        3.98      4.02 o 
   4   0  12        9.46        7.09      8.16 o 
   5   0  12       30.50       34.32     13.42 o 
  -7   1  12        0.70       -5.34      5.34 o 
  -6   1  12       18.18       35.11     11.26 o 
  -5   1  12        0.67        0.75      5.86 o 
  -4   1  12        5.59        4.49      7.36 o 
  -3   1  12      715.91      703.36     22.50 o 
  -2   1  12      160.80      155.28      7.09 o 
  -1   1  12      108.64      118.75      5.48 o 
   0   1  12      256.28      251.10     11.01 o 
   1   1  12       18.41       11.80      2.21 o 
   2   1  12       61.83       69.22      5.75 o 
   3   1  12       12.03        9.72      7.10 o 
   4   1  12       62.94       64.32     12.38 o 
   5   1  12       27.16       31.81      9.72 o 
  -7   2  12        0.87       -0.82      8.47 o 
  -6   2  12        0.26        4.81      4.82 o 
  -5   2  12        2.22        3.32      4.68 o 
  -4   2  12        3.05       -0.57      2.74 o 
  -3   2  12        1.27        6.76      2.64 o 
  -2   2  12     1450.38     1430.23     28.23 o 
  -1   2  12       10.54       10.43      2.53 o 
   0   2  12       37.42       39.49      3.87 o 
   1   2  12        4.75        2.24      1.30 o 
   2   2  12       39.59       49.39      5.46 o 
   3   2  12       20.78       23.04      6.98 o 
   4   2  12       11.75       19.77      7.54 o 
   5   2  12        0.09       -4.10      4.10 o 
  -7   3  12        2.81        2.90      8.30 o 
  -6   3  12        9.75        6.47      4.52 o 
  -5   3  12       38.74       47.32     12.35 o 
  -4   3  12        5.97        4.34      3.11 o 
  -3   3  12      261.90      336.76     32.95 o 
  -2   3  12      402.19      413.41     12.01 o 
  -1   3  12       93.35       92.25      5.23 o 
   0   3  12        2.40       19.46      2.36 o 
   1   3  12       84.14      109.05      8.77 o 
   2   3  12       12.67        6.83      2.74 o 
   3   3  12        5.71        9.29      7.76 o 
   4   3  12       42.05       64.33     12.33 o 
   5   3  12        0.49        1.82      3.97 o 
  -7   4  12        0.12       -3.93      4.46 o 
  -6   4  12       23.13       37.49     12.37 o 
  -5   4  12       16.70        0.29      3.63 o 
  -4   4  12       28.97       38.59      8.20 o 
  -3   4  12      226.20      239.50     11.48 o 
  -2   4  12      286.50      300.31     12.43 o 
  -1   4  12      230.09      234.33     10.00 o 
   0   4  12      149.38      155.44      7.27 o 
   1   4  12       48.46       43.89      5.72 o 
   2   4  12      258.64      246.36     15.56 o 
   3   4  12        0.02        2.35      3.40 o 
   4   4  12       91.50      108.84     16.38 o 
   5   4  12       12.76        6.06      5.50 o 
  -7   5  12       17.25       25.59     16.50 o 
  -6   5  12        0.53        5.98     11.87 o 
  -5   5  12        0.30       -4.36      4.36 o 
  -4   5  12       20.64       15.13      5.27 o 
  -3   5  12       71.69       73.55      6.32 o 
  -2   5  12       10.53        8.14      3.02 o 
  -1   5  12       51.87       53.96      4.24 o 
   0   5  12        0.65       -1.29      1.29 o 
   1   5  12       14.38       18.90      4.66 o 
   2   5  12      138.82      157.58     12.69 o 
   3   5  12      167.45      194.33     20.04 o 
   4   5  12        0.89        2.71      3.65 o 
   5   5  12        6.69        4.67      4.46 o 
  -7   6  12        8.68       15.80      8.64 o 
  -6   6  12        0.18       -0.18      4.04 o 
  -5   6  12       35.45       43.42      9.45 o 
  -4   6  12       14.93       15.79      4.59 o 
  -3   6  12       20.76       13.99      4.47 o 
  -2   6  12       87.54       98.66      8.80 o 
  -1   6  12       26.49       28.28      3.07 o 
   0   6  12        0.13       17.26      2.34 o 
   1   6  12      165.56      170.94     11.95 o 
   2   6  12        7.85        4.26      2.56 o 
   3   6  12       81.52       87.16     13.60 o 
   4   6  12       32.27       27.24      8.19 o 
   5   6  12        0.34        1.82      7.21 o 
  -7   7  12       23.55       23.21     19.94 o 
  -6   7  12        8.03        8.78      4.47 o 
  -5   7  12        2.14       -3.27      6.09 o 
  -4   7  12       24.08       23.10      6.81 o 
  -3   7  12       49.38       40.49      4.64 o 
  -2   7  12       20.13       15.15      3.09 o 
  -1   7  12       30.21       26.48      2.81 o 
   0   7  12      112.66      121.64      6.44 o 
   1   7  12       76.91       72.48      6.46 o 
   2   7  12       36.89       35.05      6.57 o 
   3   7  12        4.03        9.65      4.77 o 
   4   7  12       43.64       43.59     12.85 o 
   5   7  12       19.20       27.49      9.37 o 
  -7   8  12        1.34        3.13      4.71 o 
  -6   8  12        1.41       -3.37      4.98 o 
  -5   8  12        7.73        8.46      4.50 o 
  -4   8  12       13.97        3.65      3.54 o 
  -3   8  12        4.54        1.31      2.14 o 
  -2   8  12       24.02       13.77      3.20 o 
  -1   8  12       13.80       10.86      1.97 o 
   0   8  12        3.83       11.75      2.77 o 
   1   8  12       17.92       25.24      6.66 o 
   2   8  12       55.45       45.23      9.23 o 
   3   8  12        4.64        4.18      3.78 o 
   4   8  12        6.36        1.58      7.76 o 
   5   8  12        0.07       -1.69      6.31 o 
  -7   9  12        0.04       -2.74      4.80 o 
  -6   9  12       20.27        1.25      6.53 o 
  -5   9  12        7.62        5.57      4.54 o 
  -4   9  12        9.23        9.47      3.40 o 
  -3   9  12       32.36       54.12      5.22 o 
  -2   9  12       38.39       49.88      5.98 o 
  -1   9  12      164.87      156.88      9.26 o 
   0   9  12        1.43       17.41      3.18 o 
   1   9  12       24.69       19.56      2.95 o 
   2   9  12      129.22      138.73     16.04 o 
   3   9  12       12.09       16.43      6.01 o 
   4   9  12       45.80       57.38     12.11 o 
   5   9  12        3.22       -0.38      2.61 o 
  -6  10  12        1.35       -0.42      3.35 o 
  -5  10  12        1.90       -2.04      5.39 o 
  -4  10  12        0.29        3.77      4.59 o 
  -3  10  12       17.79       13.53      4.78 o 
  -2  10  12       52.97       53.35      6.96 o 
  -1  10  12       93.02       83.24      6.54 o 
   0  10  12       12.31       13.36      2.92 o 
   1  10  12      421.79      419.72     28.23 o 
   2  10  12       27.39       28.53      7.60 o 
   3  10  12       19.34       37.69      8.81 o 
   4  10  12       31.08       25.12     17.81 o 
  -6  11  12        0.04        9.36      4.46 o 
  -5  11  12        0.03        7.72     13.11 o 
  -4  11  12       22.48       13.12      6.91 o 
  -3  11  12       24.34       27.14      7.69 o 
  -2  11  12       26.11       26.53      3.98 o 
  -1  11  12      251.36      259.15     10.94 o 
   0  11  12       92.57       82.99      9.16 o 
   1  11  12        0.98        0.00      1.97 o 
   2  11  12        1.44       -0.56      8.17 o 
   3  11  12       10.23       11.81      5.62 o 
   4  11  12       13.50       15.75      6.36 o 
  -6  12  12        9.70       29.12     11.00 o 
  -5  12  12        3.86       -0.01      9.19 o 
  -4  12  12       63.98       84.32     15.88 o 
  -3  12  12        0.95        8.34      5.31 o 
  -2  12  12       29.38       26.59      5.10 o 
  -1  12  12       35.57       32.85      8.32 o 
   0  12  12       98.23       96.31      9.85 o 
   1  12  12       34.44       26.23      6.36 o 
   2  12  12      145.06      143.69     16.52 o 
   3  12  12        2.29       13.39      6.17 o 
   4  12  12        0.71        2.97      4.51 o 
  -6  13  12        1.63       11.82      8.27 o 
  -5  13  12       23.96       33.99     11.18 o 
  -4  13  12        0.93        2.98      4.26 o 
  -3  13  12        0.83        0.38      3.11 o 
  -2  13  12       23.32       37.30      6.00 o 
  -1  13  12        6.95        6.23      2.95 o 
   0  13  12      218.52      225.34     17.14 o 
   1  13  12       53.92       49.48      8.86 o 
   2  13  12       32.60       42.02      8.96 o 
   3  13  12       18.46       16.41      6.28 o 
   4  13  12       40.42       42.92     12.99 o 
  -6  14  12       11.76       21.46      8.63 o 
  -5  14  12        8.58       14.64     12.29 o 
  -4  14  12        0.03       -0.90      3.71 o 
  -3  14  12       31.43       36.38      9.89 o 
  -2  14  12        5.38        0.44      1.97 o 
  -1  14  12       66.98       58.74     11.58 o 
   0  14  12       71.25       76.77      8.47 o 
   1  14  12       31.38       28.42      7.18 o 
   2  14  12       95.51      111.87     14.41 o 
   3  14  12        8.35        5.11      5.35 o 
   4  14  12        9.19       18.21      6.98 o 
  -6  15  12       42.10       45.29     13.17 o 
  -5  15  12       13.57       11.86      6.50 o 
  -4  15  12        0.01       -4.66      4.66 o 
  -3  15  12       62.10       61.29     12.06 o 
  -2  15  12        3.10        2.93      1.77 o 
  -1  15  12        0.33       -7.34      7.34 o 
   0  15  12        7.11        9.07      2.86 o 
   1  15  12       35.05       36.34     19.92 o 
   2  15  12        6.48       13.16      5.48 o 
   3  15  12       20.00       34.40     15.25 o 
   4  15  12        4.23        8.83      7.64 o 
  -6  16  12        0.21       -2.21      4.83 o 
  -5  16  12        3.47        7.08      5.27 o 
  -4  16  12        9.05        8.16      6.92 o 
  -3  16  12       39.07       38.89      7.46 o 
  -2  16  12       42.38       45.93      8.01 o 
  -1  16  12       36.90       50.73     15.79 o 
   0  16  12       12.94        3.93      3.57 o 
   1  16  12       66.90       78.57     10.53 o 
   2  16  12       24.05       34.32      7.86 o 
   3  16  12        6.31        5.77      9.24 o 
   4  16  12        0.33       -0.08      3.71 o 
  -5  17  12        9.21       10.26      8.81 o 
  -4  17  12        0.36       -3.49      4.44 o 
  -3  17  12       19.88       26.87      6.18 o 
  -2  17  12       31.05       27.81      6.59 o 
  -1  17  12        2.30       -2.21      2.96 o 
   0  17  12       38.70       30.29      9.37 o 
   1  17  12        4.30        3.14      5.46 o 
   2  17  12        1.40       17.40     10.43 o 
   3  17  12       13.40       13.32     10.14 o 
  -5  18  12        2.79       16.18      8.85 o 
  -4  18  12        2.60        1.64      5.17 o 
  -3  18  12       25.20       24.54      6.50 o 
  -2  18  12        0.57        0.84      6.04 o 
  -1  18  12        4.00        4.42      3.02 o 
   0  18  12        0.66       14.15      6.80 o 
   1  18  12        1.59       -1.82      4.28 o 
   2  18  12        2.30        7.51      9.45 o 
   3  18  12        6.32       35.00     14.67 o 
  -5  19  12        2.29       -7.60      7.60 o 
  -4  19  12        4.16       19.71     10.22 o 
  -3  19  12       25.17       30.24      7.05 o 
  -2  19  12       28.83       38.25      9.52 o 
  -1  19  12        5.99        2.08      8.83 o 
   0  19  12        7.76        6.20      4.07 o 
   1  19  12        0.00       -3.59      5.40 o 
   2  19  12      104.23      164.21     30.76 o 
   3  19  12        0.21       -2.15      5.55 o 
  -5  20  12        4.06        6.73      8.43 o 
  -4  20  12        9.82        8.71      5.99 o 
  -3  20  12        5.86       10.31      4.56 o 
  -2  20  12        9.97       24.07      7.60 o 
  -1  20  12       17.72       14.25      5.98 o 
   0  20  12        0.01       -3.01      3.86 o 
   1  20  12       11.52       17.66      8.14 o 
   2  20  12        0.01        1.77      6.86 o 
   3  20  12        2.53       17.08     11.89 o 
  -4  21  12        0.01        5.12      6.94 o 
  -3  21  12        9.91        3.62      3.26 o 
  -2  21  12        0.01        5.27      3.68 o 
  -1  21  12        4.42       10.09      6.36 o 
   0  21  12        1.60       13.86      8.00 o 
   1  21  12        3.72       -1.21      9.07 o 
   2  21  12       23.57       21.16     12.55 o 
  -4  22  12        2.09        6.58      7.85 o 
  -3  22  12        4.33        6.45      3.13 o 
  -2  22  12       41.73       32.46      9.45 o 
  -1  22  12        3.01        0.16      4.23 o 
   0  22  12        3.57        7.53      3.44 o 
   1  22  12        4.76        5.95      6.15 o 
   2  22  12        0.08       16.55     12.42 o 
  -4  23  12       17.70        6.48      9.18 o 
  -3  23  12        0.03       -1.08      4.36 o 
  -2  23  12       10.82       15.65      7.45 o 
  -1  23  12        2.85       -1.35      2.93 o 
   0  23  12        1.17       -2.29      7.10 o 
   1  23  12        9.28        8.97      5.36 o 
   2  23  12       22.17       20.73     12.43 o 
  -3  24  12        8.31       28.74     15.09 o 
  -2  24  12       37.28       39.68     11.16 o 
  -1  24  12        0.32        7.07      5.59 o 
   0  24  12        0.41        6.72      3.38 o 
   1  24  12        3.32       -7.31      7.31 o 
  -2  25  12        2.54        2.40      3.83 o 
  -1  25  12        4.33       11.08      5.54 o 
   0  25  12       17.71       28.94     10.10 o 
  -1  26  12        3.53       -0.11      6.89 o 
  -7   1  13        4.45        8.77      7.02 o 
  -6   1  13        0.19        3.84      4.62 o 
  -5   1  13        5.22        9.97      4.39 o 
  -4   1  13        0.39       -3.23      3.23 o 
  -3   1  13      119.97      140.92     11.97 o 
  -2   1  13       27.02       19.04      4.27 o 
  -1   1  13        0.92        3.93      1.53 o 
   0   1  13       40.05       55.61      4.88 o 
   1   1  13       63.97       52.77      4.92 o 
   2   1  13       37.38       34.84      5.51 o 
   3   1  13       12.72       24.48      7.76 o 
   4   1  13       19.85       28.47      9.23 o 
  -7   2  13       10.39        6.24      7.91 o 
  -6   2  13        3.83        1.66      3.11 o 
  -5   2  13        0.93        0.72      3.25 o 
  -4   2  13       31.05       21.97      6.14 o 
  -3   2  13      100.43      107.11     10.47 o 
  -2   2  13      188.16      195.65      8.99 o 
  -1   2  13       16.83       18.94      2.41 o 
   0   2  13        1.55        0.57      1.56 o 
   1   2  13       14.93       15.81      3.52 o 
   2   2  13        1.26        0.82      1.55 o 
   3   2  13      169.54      166.17     19.33 o 
   4   2  13       13.70       25.47      8.60 o 
  -7   3  13        6.23       -4.66     27.84 o 
  -6   3  13        1.23       12.23      5.98 o 
  -5   3  13        3.53       -2.22      2.85 o 
  -4   3  13        0.01       -2.07      4.51 o 
  -3   3  13       22.03       24.92      5.31 o 
  -2   3  13       12.82       10.99      4.34 o 
  -1   3  13        0.44       -0.16      1.88 o 
   0   3  13       52.89       58.45      5.72 o 
   1   3  13       70.26       66.20      7.06 o 
   2   3  13        5.00        7.48      2.88 o 
   3   3  13       45.01       54.15     11.29 o 
   4   3  13        0.33        1.06      7.26 o 
  -7   4  13       13.94       30.05     23.26 o 
  -6   4  13       14.21        6.91      4.12 o 
  -5   4  13        0.05        0.90      4.44 o 
  -4   4  13        0.92        0.39      3.92 o 
  -3   4  13       31.50       40.16      6.45 o 
  -2   4  13        6.44        0.98      2.85 o 
  -1   4  13        0.08       -1.58      1.58 o 
   0   4  13        4.56        5.26      1.73 o 
   1   4  13      146.24      165.98     13.72 o 
   2   4  13       82.33       77.58      9.04 o 
   3   4  13        8.97        3.47      4.83 o 
   4   4  13       49.61       69.70     13.38 o 
  -6   5  13        0.07       -1.47      6.22 o 
  -5   5  13        1.64        3.73      6.72 o 
  -4   5  13       46.14       40.92      8.33 o 
  -3   5  13       20.90       22.20      3.71 o 
  -2   5  13       41.43       37.12      4.52 o 
  -1   5  13       15.84       16.20      2.98 o 
   0   5  13       39.28       46.58      4.38 o 
   1   5  13        1.55        1.94      1.84 o 
   2   5  13       25.52       29.47      5.69 o 
   3   5  13        4.85       16.84      7.47 o 
   4   5  13       10.25       27.84     10.81 o 
  -6   6  13       23.15       16.44      7.11 o 
  -5   6  13       20.11       13.50      9.12 o 
  -4   6  13        0.01        0.44      3.88 o 
  -3   6  13       45.63       44.64      5.81 o 
  -2   6  13      171.07      181.49     10.01 o 
  -1   6  13      133.48      120.75      7.11 o 
   0   6  13        0.12        0.33      1.49 o 
   1   6  13        7.90       10.85      3.41 o 
   2   6  13       53.19       48.58      8.72 o 
   3   6  13      150.72      150.13     28.10 o 
   4   6  13       36.21       22.67     12.14 o 
  -6   7  13        0.01       -2.30      4.15 o 
  -5   7  13       28.77       22.54      8.13 o 
  -4   7  13       13.66        5.70      4.87 o 
  -3   7  13       12.68       15.73      3.58 o 
  -2   7  13        1.84        7.05      2.63 o 
  -1   7  13       69.49       62.86      5.07 o 
   0   7  13       95.78      126.71      9.38 o 
   1   7  13       26.46       29.18      4.99 o 
   2   7  13      257.44      292.39     18.65 o 
   3   7  13        1.80        2.10      2.81 o 
   4   7  13       21.84       31.41      9.42 o 
  -6   8  13        2.50        1.84      4.51 o 
  -5   8  13       84.41       82.40     12.84 o 
  -4   8  13       11.51       10.19      3.93 o 
  -3   8  13        0.09        3.79      2.74 o 
  -2   8  13      145.62      141.44     10.11 o 
  -1   8  13       39.77       35.74      4.48 o 
   0   8  13        0.37        1.18      1.93 o 
   1   8  13      161.56      178.63      9.92 o 
   2   8  13       78.09       85.67     10.64 o 
   3   8  13        5.43        2.70      2.75 o 
   4   8  13       20.17       23.00      7.33 o 
  -6   9  13        1.82       -1.23      4.53 o 
  -5   9  13        3.56        1.23      3.96 o 
  -4   9  13       16.59       11.10     12.05 o 
  -3   9  13       16.48       29.96      5.11 o 
  -2   9  13        0.88        3.45      2.50 o 
  -1   9  13       13.51        6.79      2.61 o 
   0   9  13        0.02       -1.19      2.95 o 
   1   9  13        4.66        5.97      5.97 o 
   2   9  13      133.85      171.84     14.72 o 
   3   9  13        4.36        2.67      4.94 o 
   4   9  13        9.43        8.36      5.59 o 
  -6  10  13        0.02       -3.31      3.68 o 
  -5  10  13       39.54       28.27     16.67 o 
  -4  10  13        1.04        2.71      3.94 o 
  -3  10  13        0.01        1.82      2.21 o 
  -2  10  13        4.18        3.95      3.40 o 
  -1  10  13        1.60        2.50      7.17 o 
   0  10  13        9.98       23.33      6.35 o 
   1  10  13        0.00       -1.38      2.83 o 
   2  10  13       51.74       57.30     10.73 o 
   3  10  13       12.66       16.56      5.80 o 
   4  10  13        0.02       -0.44      3.59 o 
  -6  11  13        4.33        7.48      6.37 o 
  -5  11  13        0.62        5.27      4.78 o 
  -4  11  13       51.87       55.62     13.16 o 
  -3  11  13       40.21       43.12      8.79 o 
  -2  11  13       96.70       77.12     16.70 o 
  -1  11  13       20.98       22.69      7.99 o 
   0  11  13        9.82       12.03      3.76 o 
   1  11  13        1.70        4.78      7.19 o 
   2  11  13        3.78       10.19      4.94 o 
   3  11  13        6.94       19.20     11.37 o 
   4  11  13       49.35       51.86     12.11 o 
  -6  12  13        2.53        9.21      6.58 o 
  -5  12  13        5.17        5.19      6.06 o 
  -4  12  13        7.27       10.32      6.18 o 
  -3  12  13       14.59        0.99      4.64 o 
  -2  12  13       35.93       29.76      5.51 o 
  -1  12  13        1.58        0.13      2.45 o 
   0  12  13        0.88        2.59      1.99 o 
   1  12  13       89.66       99.15     13.03 o 
   2  12  13        0.62        2.30      9.92 o 
   3  12  13       86.08       99.13     16.71 o 
   4  12  13        7.52       -0.03     11.96 o 
  -6  13  13        0.60       -0.06      3.87 o 
  -5  13  13        3.34       -5.79      6.52 o 
  -4  13  13        7.70       -0.31      3.98 o 
  -3  13  13        4.58       13.09      6.70 o 
  -2  13  13        2.48        1.43      2.40 o 
  -1  13  13        1.76        1.13      3.46 o 
   0  13  13        4.72        6.27      3.29 o 
   1  13  13      106.78      104.84     13.50 o 
   2  13  13        0.33        0.94      2.60 o 
   3  13  13        1.81        1.31      2.88 o 
   4  13  13       30.81       34.97      9.89 o 
  -6  14  13        1.04       -2.57      4.15 o 
  -5  14  13       46.89       43.15     13.38 o 
  -4  14  13        0.06       -6.36      6.36 o 
  -3  14  13       45.85       63.11     12.46 o 
  -2  14  13        5.70        2.16      3.80 o 
  -1  14  13        0.89        3.28      7.65 o 
   0  14  13       12.08       12.18      4.08 o 
   1  14  13        0.91        1.71      3.77 o 
   2  14  13       14.26       12.56      5.33 o 
   3  14  13       14.18        5.33      9.33 o 
  -5  15  13        0.37        9.63      6.98 o 
  -4  15  13       10.43        9.36      6.55 o 
  -3  15  13        5.05        2.07      4.27 o 
  -2  15  13       59.09       64.77     12.58 o 
  -1  15  13        0.27       -6.27      6.32 o 
   0  15  13        0.62        3.77      4.79 o 
   1  15  13      130.79      116.09     24.08 o 
   2  15  13       23.56       29.74      7.39 o 
   3  15  13        2.62        9.60      5.53 o 
  -5  16  13       10.65       14.90      6.65 o 
  -4  16  13        3.37        9.22      7.32 o 
  -3  16  13        1.94       15.75      8.10 o 
  -2  16  13        0.57       17.82     11.69 o 
  -1  16  13        3.07        2.49      4.57 o 
   0  16  13       10.92       18.15      7.51 o 
   1  16  13        0.32       -1.79      6.43 o 
   2  16  13        9.98       15.40     10.31 o 
   3  16  13       13.55       27.46     13.15 o 
  -5  17  13       22.49       23.99      8.70 o 
  -4  17  13        1.41       18.52      9.14 o 
  -3  17  13       47.29       63.59     13.65 o 
  -2  17  13        2.85        6.37      8.24 o 
  -1  17  13        4.14       -0.99      3.63 o 
   0  17  13      110.30      133.10     18.63 o 
   1  17  13       28.36       36.00      9.87 o 
   2  17  13       12.55       33.01     14.91 o 
   3  17  13        8.21        5.60      7.92 o 
  -5  18  13        0.79        1.42     10.03 o 
  -4  18  13       14.89       24.73     11.63 o 
  -3  18  13       36.84       47.91     12.11 o 
  -2  18  13        4.39        1.11     11.67 o 
  -1  18  13        8.25        6.41      6.47 o 
   0  18  13        0.84        4.98      4.25 o 
   1  18  13       16.90        9.51      5.46 o 
   2  18  13        0.25       -6.14      6.24 o 
  -4  19  13        0.53       14.17      9.67 o 
  -3  19  13       44.09       36.58     10.52 o 
  -2  19  13        6.90       13.99      6.69 o 
  -1  19  13       14.59       19.57     10.78 o 
   0  19  13       75.71       85.93     15.65 o 
   1  19  13        1.98        3.16      7.31 o 
   2  19  13        0.26        7.42      7.61 o 
  -4  20  13        0.00       -1.52      3.97 o 
  -3  20  13       14.72       10.44      8.37 o 
  -2  20  13        0.23       11.29      5.37 o 
  -1  20  13        0.00        8.71      6.02 o 
   0  20  13        5.52       17.03      7.56 o 
   1  20  13       23.57       29.29     13.92 o 
   2  20  13        1.57       42.57     18.95 o 
  -4  21  13        0.12       -8.62      8.62 o 
  -3  21  13        0.12       14.37      6.11 o 
  -2  21  13       77.40       86.71     15.66 o 
  -1  21  13       10.68        7.03      8.03 o 
   0  21  13        3.01        7.63      4.86 o 
   1  21  13        6.83        2.85     12.61 o 
  -3  22  13        5.83       -3.70      6.70 o 
  -2  22  13        0.02       -2.97      6.39 o 
  -1  22  13        0.02       -3.97      3.97 o 
   0  22  13        0.05       -5.65      5.65 o 
   1  22  13       27.96       15.36      7.85 o 
  -3  23  13        0.01       -1.92      5.52 o 
  -2  23  13       45.65       34.87     13.19 o 
  -1  23  13        7.26        6.53      6.25 o 
   0  23  13        0.02        8.87      8.50 o 
  -2  24  13        0.34        7.84     12.52 o 
  -1  24  13       12.23       17.77      7.41 o 
   0  24  13        5.37       15.92     11.24 o 
  -6   0  14        0.01        3.09      6.14 o 
  -5   0  14        0.25        1.00      5.61 o 
  -4   0  14      185.73      194.25     22.09 o 
  -3   0  14       22.36       24.80      7.61 o 
  -2   0  14       44.90       41.23      8.33 o 
  -1   0  14       29.03       26.79      4.38 o 
   0   0  14        2.55       20.48      5.16 o 
   1   0  14        9.46       10.36      3.61 o 
   2   0  14       66.25       69.40     17.41 o 
   3   0  14       43.63       42.67     14.20 o 
   4   0  14        7.37      -10.13     10.13 o 
  -6   1  14       21.66        8.68      8.65 o 
  -5   1  14       35.26       28.71      5.83 o 
  -4   1  14        2.57        6.76      3.74 o 
  -3   1  14       68.38       76.27      9.17 o 
  -2   1  14       23.29       27.23      4.73 o 
  -1   1  14       67.36       60.03      4.64 o 
   0   1  14      257.19      259.03     11.88 o 
   1   1  14       20.27       20.76      3.13 o 
   2   1  14        0.71       -0.96      3.67 o 
   3   1  14        6.66       10.48      6.54 o 
   4   1  14        2.17        3.78      3.43 o 
  -6   2  14        4.29        2.75      4.79 o 
  -5   2  14        2.17       -3.82      3.82 o 
  -4   2  14       27.86       23.94      5.60 o 
  -3   2  14        0.00       -3.78      3.78 o 
  -2   2  14       19.62       12.15      6.20 o 
  -1   2  14       83.79       76.98      5.81 o 
   0   2  14        2.97        3.07      2.32 o 
   1   2  14       87.03       84.54      6.62 o 
   2   2  14       26.19       27.07      7.97 o 
   3   2  14       36.04       46.03     10.96 o 
   4   2  14       11.29       22.46      7.59 o 
  -6   3  14       12.98        9.96      9.08 o 
  -5   3  14        1.93        3.97      3.04 o 
  -4   3  14        2.09        3.46      2.30 o 
  -3   3  14        5.44        0.24      2.85 o 
  -2   3  14      113.89      131.02      9.79 o 
  -1   3  14        0.19       -0.18      1.29 o 
   0   3  14        3.67        1.66      1.96 o 
   1   3  14       48.14       43.70      6.00 o 
   2   3  14       59.43       62.01     12.84 o 
   3   3  14        0.01        1.70      3.17 o 
   4   3  14        0.00       70.53    111.52 o 
  -6   4  14        1.50        3.55      3.65 o 
  -5   4  14        0.87        2.87      6.31 o 
  -4   4  14       29.15       30.18      6.29 o 
  -3   4  14       21.30       28.83      5.31 o 
  -2   4  14       25.25       22.18      6.13 o 
  -1   4  14       12.86       12.22      3.58 o 
   0   4  14        0.09        0.22      1.71 o 
   1   4  14       97.08      108.42     11.51 o 
   2   4  14        0.20        3.55      7.75 o 
   3   4  14       61.78       71.10     12.94 o 
   4   4  14        5.74        0.76      5.74 o 
  -6   5  14        1.65        1.03      4.73 o 
  -5   5  14        0.18        0.00      3.47 o 
  -4   5  14        3.98        1.06      2.55 o 
  -3   5  14        0.13        3.87      2.39 o 
  -2   5  14        2.26        1.38      2.70 o 
  -1   5  14        6.17        3.71      2.31 o 
   0   5  14        9.40        3.12      1.72 o 
   1   5  14       38.28       52.84      8.22 o 
   2   5  14       13.32        8.40      6.30 o 
   3   5  14       91.89      100.38     15.66 o 
   4   5  14       22.95       33.30      9.91 o 
  -6   6  14        6.94        7.36      4.44 o 
  -5   6  14        2.85        1.52      3.94 o 
  -4   6  14        3.16        0.93      3.47 o 
  -3   6  14        2.97       -1.59      2.91 o 
  -2   6  14        0.39        1.77      3.85 o 
  -1   6  14        0.15        1.76      1.82 o 
   0   6  14       44.81       51.15      5.08 o 
   1   6  14       62.79       65.27      6.72 o 
   2   6  14        4.64        4.33      4.32 o 
   3   6  14       65.58       92.71     15.49 o 
   4   6  14        8.90       15.21      6.98 o 
  -6   7  14        4.15        5.87      5.50 o 
  -5   7  14        7.44       12.34      5.37 o 
  -4   7  14        4.10        2.89      2.87 o 
  -3   7  14        5.77        4.62      2.33 o 
  -2   7  14      135.47      138.50     10.08 o 
  -1   7  14       27.57       22.69      4.04 o 
   0   7  14       40.98       72.20      8.31 o 
   1   7  14        1.98       -3.15      3.48 o 
   2   7  14        2.30       -0.22      3.35 o 
   3   7  14      223.61      206.90     22.65 o 
   4   7  14        2.96       15.80      7.70 o 
  -6   8  14        0.15       -4.71      4.71 o 
  -5   8  14        2.27       -5.22      5.22 o 
  -4   8  14        0.45        2.11      4.81 o 
  -3   8  14        0.72        1.15      2.70 o 
  -2   8  14        0.85       -2.51      2.51 o 
  -1   8  14       35.49       40.21      6.66 o 
   0   8  14       14.39       22.56      4.23 o 
   1   8  14       19.19       16.98      4.48 o 
   2   8  14        0.96       10.70      6.20 o 
   3   8  14       34.29       35.38     13.69 o 
   4   8  14        3.70        0.54      5.23 o 
  -6   9  14        4.19       14.56     12.39 o 
  -5   9  14        8.74        1.60      5.84 o 
  -4   9  14        2.46      -10.36     10.36 o 
  -3   9  14       27.90       18.13      4.38 o 
  -2   9  14       14.02        5.71      3.25 o 
  -1   9  14       25.22       24.53      6.72 o 
   0   9  14       50.64       70.10      8.34 o 
   1   9  14        0.00       -1.49      2.60 o 
   2   9  14      274.14      282.94     24.65 o 
   3   9  14       19.95       17.02     16.41 o 
  -6  10  14       15.14       27.69      8.88 o 
  -5  10  14        1.80        4.95      5.32 o 
  -4  10  14        8.26        4.86      3.51 o 
  -3  10  14        2.64        2.04      1.84 o 
  -2  10  14       20.22       18.22      5.21 o 
  -1  10  14        9.46       12.91      4.28 o 
   0  10  14       82.34       95.73      9.75 o 
   1  10  14       48.14       52.56      8.07 o 
   2  10  14       13.40       13.56      6.36 o 
   3  10  14        0.54       -0.73      3.09 o 
  -6  11  14        1.64        4.01      4.51 o 
  -5  11  14        0.59       -3.16      4.19 o 
  -4  11  14       14.86       10.67     16.36 o 
  -3  11  14        0.71        1.00      4.64 o 
  -2  11  14        0.80        3.96      5.67 o 
  -1  11  14        0.04        9.66      6.18 o 
   0  11  14        6.99       18.08      6.61 o 
   1  11  14       16.57       15.46      5.21 o 
   2  11  14      161.01      189.06     20.33 o 
   3  11  14        4.46        4.52      8.45 o 
  -5  12  14        4.55       10.52      6.52 o 
  -4  12  14        0.17       20.07      8.54 o 
  -3  12  14       20.55       26.93      5.46 o 
  -2  12  14        0.52        1.69      3.32 o 
  -1  12  14        0.32        2.59      6.67 o 
   0  12  14       22.05       21.72      5.64 o 
   1  12  14        4.65        2.23      8.43 o 
   2  12  14       19.01       27.03      7.95 o 
   3  12  14       39.49       37.30      9.56 o 
  -5  13  14       12.19       11.40     14.53 o 
  -4  13  14       31.11       62.69     14.85 o 
  -3  13  14       15.81       13.22      7.86 o 
  -2  13  14       19.94       14.39      5.48 o 
  -1  13  14        7.31        4.02      3.28 o 
   0  13  14       72.70       72.82     14.02 o 
   1  13  14       16.70       19.29      8.13 o 
   2  13  14        0.51        4.34      3.60 o 
   3  13  14       11.26       19.89      8.78 o 
  -5  14  14        0.03       13.67      8.02 o 
  -4  14  14        7.38       21.58      8.93 o 
  -3  14  14        0.42       -3.67      3.93 o 
  -2  14  14        0.31        3.93      7.38 o 
  -1  14  14        0.09        0.83      4.60 o 
   0  14  14       34.77       53.08     12.19 o 
   1  14  14       10.78       10.04      9.78 o 
   2  14  14        0.26       -1.54      5.75 o 
   3  14  14       32.96       36.05     14.57 o 
  -5  15  14        0.02       17.82      8.22 o 
  -4  15  14        3.94        3.70      5.94 o 
  -3  15  14        6.39        4.82      4.02 o 
  -2  15  14        0.76        4.86      7.16 o 
  -1  15  14        2.50        8.90      7.57 o 
   0  15  14       25.40       33.45      9.95 o 
   1  15  14        1.83        4.55      5.86 o 
   2  15  14        1.57        9.36      9.36 o 
  -5  16  14       12.72       35.23     12.38 o 
  -4  16  14       31.87       25.67      9.56 o 
  -3  16  14       12.77       17.81      7.90 o 
  -2  16  14        6.31       10.37      9.53 o 
  -1  16  14       33.03       37.99     14.58 o 
   0  16  14       61.15       75.08     14.43 o 
   1  16  14       30.02       25.19      8.57 o 
   2  16  14        1.96        0.04      4.80 o 
  -4  17  14        2.76        8.79      7.67 o 
  -3  17  14        0.44        3.19      8.58 o 
  -2  17  14        1.06        1.09      5.92 o 
  -1  17  14       13.37       21.67     12.66 o 
   0  17  14       25.50       35.47     10.40 o 
   1  17  14        0.67       -5.09      5.22 o 
   2  17  14        0.54       -5.82      5.82 o 
  -4  18  14       22.67       27.08     13.23 o 
  -3  18  14        0.61       -1.32      3.14 o 
  -2  18  14       24.19       39.42     15.82 o 
  -1  18  14        0.00        5.07      7.29 o 
   0  18  14       48.89       59.73     13.27 o 
   1  18  14        8.38        4.40      4.29 o 
   2  18  14        3.62       38.64     15.87 o 
  -4  19  14        0.09       -6.30      7.07 o 
  -3  19  14       18.86       30.75     10.18 o 
  -2  19  14       25.99       31.99     15.71 o 
  -1  19  14        0.01        0.44      7.69 o 
   0  19  14       40.55       41.44     18.76 o 
   1  19  14        0.03       -5.55      9.50 o 
  -3  20  14       34.15       41.54     12.67 o 
  -2  20  14       15.20       17.56     12.48 o 
  -1  20  14        1.01       -2.42      7.89 o 
   0  20  14       19.26       30.34     11.12 o 
   1  20  14        3.98        2.81      3.38 o 
  -3  21  14        8.14       12.56     10.94 o 
  -2  21  14        3.44        2.13      7.56 o 
  -1  21  14        1.66       -4.49      6.60 o 
   0  21  14        9.72       29.30      9.83 o 
  -2  22  14       11.96        7.87      8.59 o 
  -1  22  14       12.40       33.18     16.24 o 
   0  22  14        0.82       -5.95      9.53 o 
  -6   1  15        0.30       -2.53      3.08 o 
  -5   1  15        1.36       -3.09      8.16 o 
  -4   1  15        6.67       11.04      3.96 o 
  -3   1  15        0.60       -1.22      3.25 o 
  -2   1  15       56.21       43.43      7.17 o 
  -1   1  15        9.71        4.73      1.58 o 
   0   1  15       55.55       72.54      6.60 o 
   1   1  15       11.74       15.99      3.22 o 
   2   1  15       23.79       33.15      9.96 o 
   3   1  15       22.12       21.04      8.00 o 
  -6   2  15        0.48        0.38      3.54 o 
  -5   2  15        1.33       -0.56      3.14 o 
  -4   2  15       52.19       59.86      9.23 o 
  -3   2  15        0.54       -2.08      2.08 o 
  -2   2  15        1.15       -1.29      1.53 o 
  -1   2  15       31.27       27.41      4.09 o 
   0   2  15        3.32        4.31      2.22 o 
   1   2  15        2.18        5.54      1.63 o 
   2   2  15       43.34       40.52      9.26 o 
   3   2  15        3.13        0.49      4.17 o 
  -6   3  15        5.41       -0.92      7.74 o 
  -5   3  15        3.89        0.95      3.38 o 
  -4   3  15        3.29        5.57      3.46 o 
  -3   3  15       23.00       27.97      5.86 o 
  -2   3  15        8.01        6.39      2.58 o 
  -1   3  15        7.92        4.64      4.01 o 
   0   3  15       32.03       28.88      4.59 o 
   1   3  15        8.81        7.02      2.37 o 
   2   3  15        2.07        8.66      4.85 o 
   3   3  15       10.88        2.95     10.82 o 
  -6   4  15        4.25        0.42      7.80 o 
  -5   4  15        4.17        7.46      3.35 o 
  -4   4  15       41.96       28.56      6.34 o 
  -3   4  15       73.17       73.60     11.75 o 
  -2   4  15       16.63        9.07      5.38 o 
  -1   4  15        0.05       -3.16      3.16 o 
   0   4  15        5.65       10.61      2.83 o 
   1   4  15       52.33       62.50      7.80 o 
   2   4  15       67.64       74.43     17.08 o 
   3   4  15       98.27      120.96     17.47 o 
  -6   5  15        3.18        9.03      5.45 o 
  -5   5  15        1.22        3.37      2.52 o 
  -4   5  15        2.58       -2.67      3.19 o 
  -3   5  15        8.12       13.04      4.05 o 
  -2   5  15       41.04       35.52      5.36 o 
  -1   5  15       41.70       31.03      7.51 o 
   0   5  15       80.05       80.30      7.95 o 
   1   5  15        1.71        0.84      2.24 o 
   2   5  15        3.70        8.67      5.47 o 
   3   5  15       12.36       27.19      9.27 o 
  -6   6  15        0.24       -3.96      9.56 o 
  -5   6  15        0.16       -2.56      4.55 o 
  -4   6  15       14.49       13.39      4.07 o 
  -3   6  15       30.80       28.18      5.80 o 
  -2   6  15        1.72        1.05      2.40 o 
  -1   6  15        0.03        1.26      1.78 o 
   0   6  15        1.26        1.00      2.63 o 
   1   6  15        0.47        0.50      4.04 o 
   2   6  15        8.63        4.50      3.63 o 
   3   6  15       35.66       37.39      9.79 o 
  -5   7  15       16.64        5.64      4.73 o 
  -4   7  15        0.12       -0.39      5.22 o 
  -3   7  15        0.03       -0.13      2.74 o 
  -2   7  15       23.70       20.91      4.25 o 
  -1   7  15        5.88        3.37      2.76 o 
   0   7  15        2.08        0.94      2.43 o 
   1   7  15        0.25        2.26      2.26 o 
   2   7  15      105.11      128.66     17.08 o 
   3   7  15        2.85        0.99      4.43 o 
  -5   8  15        0.90        2.60      5.47 o 
  -4   8  15        0.04       -0.58      2.86 o 
  -3   8  15       12.99        9.33      5.03 o 
  -2   8  15       40.12       47.29      6.07 o 
  -1   8  15       40.20       57.27      9.54 o 
   0   8  15       10.15       16.62      3.55 o 
   1   8  15       45.22       51.03      7.29 o 
   2   8  15        9.78       10.87      5.43 o 
   3   8  15        0.01       -3.73      4.44 o 
  -5   9  15        8.92       16.98      6.87 o 
  -4   9  15        0.93       -1.72      3.11 o 
  -3   9  15        1.97       -1.91      2.48 o 
  -2   9  15       14.53        8.40      4.75 o 
  -1   9  15        0.01        0.60      4.38 o 
   0   9  15       29.73       17.34      6.60 o 
   1   9  15        0.02       -0.42      2.58 o 
   2   9  15       51.15       53.91     13.87 o 
   3   9  15        0.54       -1.02     12.37 o 
  -5  10  15        4.48       -0.97      3.27 o 
  -4  10  15        0.08       -5.12      5.12 o 
  -3  10  15        9.77        0.11      2.44 o 
  -2  10  15       15.99       23.50      6.72 o 
  -1  10  15       24.67       23.28      6.43 o 
   0  10  15       11.51       15.93      4.45 o 
   1  10  15        0.27       -1.26      3.03 o 
   2  10  15        6.10       12.03      5.33 o 
   3  10  15        4.66        1.24      5.21 o 
  -5  11  15        0.34        6.15      9.06 o 
  -4  11  15        0.38        2.85      3.23 o 
  -3  11  15        2.86        4.90      3.49 o 
  -2  11  15       36.98       34.30      8.36 o 
  -1  11  15       71.62       70.57     11.06 o 
   0  11  15       27.91       31.51      7.70 o 
   1  11  15        0.69        6.14      5.29 o 
   2  11  15       23.22       24.94      6.98 o 
  -5  12  15        0.01       -2.92      4.10 o 
  -4  12  15        0.14       -5.36      5.36 o 
  -3  12  15        3.24        2.06      8.96 o 
  -2  12  15        2.10       -4.13      4.13 o 
  -1  12  15        8.03        5.49      4.56 o 
   0  12  15       15.96        9.16      6.16 o 
   1  12  15        3.99        3.19      3.81 o 
   2  12  15        3.26       -0.68      7.54 o 
  -5  13  15        5.90        9.02      4.42 o 
  -4  13  15        0.48        1.59      3.85 o 
  -3  13  15        0.10        6.42      4.86 o 
  -2  13  15        0.00        7.73     19.65 o 
  -1  13  15        9.27       -0.07      3.43 o 
   0  13  15        0.96       -0.14      3.01 o 
   1  13  15        0.01        4.40     15.17 o 
   2  13  15        4.67        5.44      6.66 o 
  -4  14  15        0.01       15.80      7.58 o 
  -3  14  15       42.94       42.70      9.68 o 
  -2  14  15        0.60        3.91      5.47 o 
  -1  14  15       41.11       65.74     19.75 o 
   0  14  15       46.41       46.18     15.61 o 
   1  14  15        1.50       -7.28      7.28 o 
   2  14  15        1.21       -6.07      6.75 o 
  -4  15  15        2.23       -0.62      9.88 o 
  -3  15  15        8.05       11.37      4.95 o 
  -2  15  15        2.48       -5.67      6.71 o 
  -1  15  15       24.48        2.97      5.58 o 
   0  15  15       13.48       12.27     32.24 o 
   1  15  15        4.35        6.52      4.02 o 
   2  15  15        7.40       25.79     12.70 o 
  -4  16  15        5.52        8.56      6.47 o 
  -3  16  15        0.72       -1.23      5.81 o 
  -2  16  15        0.86       -3.57      5.44 o 
  -1  16  15        4.11        1.80      8.06 o 
   0  16  15        0.00       -1.53      3.75 o 
   1  16  15        0.06       -2.62      3.70 o 
  -4  17  15        3.18        3.70      3.13 o 
  -3  17  15        0.04       -0.03      5.25 o 
  -2  17  15        2.52        3.21      4.86 o 
  -1  17  15        0.59        1.08      3.77 o 
   0  17  15       22.67       31.70     10.44 o 
   1  17  15        6.91       12.28      7.53 o 
  -3  18  15       16.85       30.61     10.33 o 
  -2  18  15        2.16        7.07      6.66 o 
  -1  18  15       17.66       15.04     10.31 o 
   0  18  15       35.48       28.69     14.66 o 
   1  18  15        0.27       15.30      8.43 o 
  -3  19  15        6.95       11.11     12.28 o 
  -2  19  15        5.11       18.34     11.08 o 
  -1  19  15        0.07       -0.42      3.96 o 
   0  19  15       28.69       24.64     17.37 o 
  -2  20  15        0.61       -8.85      8.85 o 
  -1  20  15        2.71        5.71      3.95 o 
  -5   0  16        2.28       -1.36      3.13 o 
  -4   0  16      168.46      195.27     22.89 o 
  -3   0  16        9.88        2.81      3.93 o 
  -2   0  16       40.04       55.42     10.76 o 
  -1   0  16       63.19       78.12     10.18 o 
   0   0  16       37.84       40.97      7.30 o 
   1   0  16       16.37       10.86      8.02 o 
   2   0  16        2.90        4.62      7.95 o 
   3   0  16        5.29       -2.62      3.96 o 
  -5   1  16        0.66        5.65      3.33 o 
  -4   1  16        4.54       20.22      6.04 o 
  -3   1  16      138.38      129.51     12.41 o 
  -2   1  16      103.38       86.57      9.60 o 
  -1   1  16        3.40        3.81      2.22 o 
   0   1  16        5.57        3.09      1.70 o 
   1   1  16       18.27       10.12      3.85 o 
   2   1  16        0.08       -5.61     13.10 o 
   3   1  16        1.10        1.92      3.19 o 
  -5   2  16        1.81        3.75      2.96 o 
  -4   2  16       50.38       46.20      7.88 o 
  -3   2  16       22.26       24.80      6.01 o 
  -2   2  16        6.56        2.71      3.01 o 
  -1   2  16        3.44        2.03      1.46 o 
   0   2  16        1.39        0.10      2.30 o 
   1   2  16        7.34        7.38      3.85 o 
   2   2  16        0.22        0.26      4.14 o 
  -5   3  16        3.68        4.67      3.30 o 
  -4   3  16       29.78       27.72      6.63 o 
  -3   3  16      136.77      125.48     12.17 o 
  -2   3  16        1.84       -1.26      1.98 o 
  -1   3  16        9.33        8.06      2.22 o 
   0   3  16       16.55       13.55      3.40 o 
   1   3  16       37.98       31.49      6.80 o 
   2   3  16       32.57       36.50     11.33 o 
  -5   4  16        0.74        1.65      3.00 o 
  -4   4  16        2.59       21.82      5.69 o 
  -3   4  16       20.42       13.65      7.50 o 
  -2   4  16        3.35        1.81      1.58 o 
  -1   4  16        1.58       -2.28      2.28 o 
   0   4  16       15.70       12.51      3.35 o 
   1   4  16       12.97        7.83      3.74 o 
   2   4  16        4.80       -1.44     12.68 o 
  -5   5  16        0.86       -1.56      3.30 o 
  -4   5  16       23.67        9.15      4.91 o 
  -3   5  16       10.89        2.56      4.38 o 
  -2   5  16        0.14        5.63      2.72 o 
  -1   5  16        4.32        1.23      3.49 o 
   0   5  16       18.81       13.28      3.21 o 
   1   5  16       35.26       40.00      7.94 o 
   2   5  16        0.02        6.49      3.13 o 
  -5   6  16        0.34        5.85      3.06 o 
  -4   6  16        8.31        9.25      4.47 o 
  -3   6  16        0.58       -2.78      2.78 o 
  -2   6  16        0.01       -1.67      2.07 o 
  -1   6  16       32.58       28.76      5.74 o 
   0   6  16        6.27        6.13      2.35 o 
   1   6  16       34.29       33.56      7.04 o 
   2   6  16       20.83       23.09      8.05 o 
  -5   7  16        5.30       -5.16      5.51 o 
  -4   7  16        0.02       -3.02      3.02 o 
  -3   7  16        5.54        8.60      4.52 o 
  -2   7  16        0.84       -0.80      2.20 o 
  -1   7  16        0.07        0.75      3.17 o 
   0   7  16       17.08       16.11      6.62 o 
   1   7  16        1.31        2.21      2.68 o 
   2   7  16       19.02       25.53      7.70 o 
  -5   8  16        0.18       -6.31      6.31 o 
  -4   8  16        3.11       -2.47      4.82 o 
  -3   8  16        1.77        0.96      4.05 o 
  -2   8  16       11.79       11.66      3.70 o 
  -1   8  16        9.11        4.41      3.28 o 
   0   8  16        0.01        4.70      4.60 o 
   1   8  16        1.76        4.82      5.65 o 
   2   8  16        0.35       -2.96      5.01 o 
  -5   9  16        2.41        8.06      2.87 o 
  -4   9  16        1.39        1.22      3.26 o 
  -3   9  16        2.06        5.53      6.83 o 
  -2   9  16        1.46       -2.12      9.18 o 
  -1   9  16        3.00        6.65      3.88 o 
   0   9  16       30.54       31.11      5.84 o 
   1   9  16       31.72       23.26      5.43 o 
   2   9  16        6.41        7.94     10.73 o 
  -4  10  16       14.25        8.30      5.49 o 
  -3  10  16        2.61        2.64      2.95 o 
  -2  10  16       41.37       44.58     11.66 o 
  -1  10  16        0.01       -5.42      5.63 o 
   0  10  16        0.74        1.81      3.38 o 
   1  10  16       24.61       49.03     11.55 o 
   2  10  16       18.39       18.46     12.91 o 
  -4  11  16        0.13       -5.94      5.94 o 
  -3  11  16        4.62        2.14      3.57 o 
  -2  11  16        5.11       -2.48      4.38 o 
  -1  11  16        2.82        4.43      3.15 o 
   0  11  16       82.88       80.42     12.17 o 
   1  11  16       48.15       49.06     12.14 o 
   2  11  16        4.37        2.30      4.67 o 
  -4  12  16        0.78        2.88      2.83 o 
  -3  12  16       20.67        6.97      9.55 o 
  -2  12  16        2.48        2.65      6.05 o 
  -1  12  16       47.31       58.32     13.58 o 
   0  12  16        0.03        5.58      6.17 o 
   1  12  16        7.70       10.29      5.90 o 
  -4  13  16        0.00       -3.32      9.69 o 
  -3  13  16        1.15        4.18      3.92 o 
  -2  13  16        4.39       -0.34      4.09 o 
  -1  13  16       10.84       17.82      7.66 o 
   0  13  16       29.34       19.24      6.33 o 
   1  13  16       19.00       -4.98      4.98 o 
  -3  14  16        3.48       -1.02      5.41 o 
  -2  14  16        5.19        7.04      5.60 o 
  -1  14  16       19.14       14.84      7.94 o 
   0  14  16        1.49        0.13      3.20 o 
   1  14  16        8.02        8.89      6.10 o 
  -3  15  16        1.23        8.64      4.91 o 
  -2  15  16        0.35       -5.10      5.10 o 
  -1  15  16        6.83        9.63     13.87 o 
   0  15  16       11.81        9.11      5.27 o 
  -3  16  16        0.53       11.80      5.55 o 
  -2  16  16        0.18        3.60      3.25 o 
  -1  16  16       40.53       58.55     20.32 o 
   0  16  16       12.56        9.52      9.71 o 
  -2  17  16        1.07       25.59     15.36 o 
  -1  17  16        1.01        1.29      4.36 o 
  -4   1  17        9.82        8.03      4.23 o 
  -3   1  17        5.27        6.95      5.83 o 
  -2   1  17        3.79        4.47      3.93 o 
  -1   1  17        0.54        0.94      2.16 o 
   0   1  17        0.20        0.79      1.55 o 
   1   1  17        1.52        1.58      4.50 o 
   2   1  17       11.59       16.07      7.38 o 
  -4   2  17        1.37        1.76      2.20 o 
  -3   2  17        0.66        2.25      2.36 o 
  -2   2  17        0.21        0.71      1.79 o 
  -1   2  17       37.77       19.68      4.33 o 
   0   2  17       16.33        7.60      4.34 o 
   1   2  17       10.35        5.14      3.02 o 
   2   2  17        0.36       -1.89      4.85 o 
  -4   3  17       14.30        8.50      5.15 o 
  -3   3  17       12.90        8.43      3.90 o 
  -2   3  17        0.37       -1.13      3.05 o 
  -1   3  17        1.60        2.64      3.42 o 
   0   3  17        5.47        0.76      1.89 o 
   1   3  17        9.57        8.28      4.56 o 
   2   3  17        1.78       -0.45      8.03 o 
  -4   4  17        1.61       -1.09      2.72 o 
  -3   4  17        6.11        4.13      3.68 o 
  -2   4  17        0.37       -0.05      2.00 o 
  -1   4  17        3.03       -2.15      3.04 o 
   0   4  17        1.16        3.72      2.96 o 
   1   4  17        0.61        3.47      3.33 o 
  -4   5  17        1.81        2.64      2.62 o 
  -3   5  17        1.10        0.72      2.90 o 
  -2   5  17       16.64       12.07      5.85 o 
  -1   5  17        0.00       -0.11      1.88 o 
   0   5  17       14.65       17.51      5.00 o 
   1   5  17       17.54       17.24      5.03 o 
  -4   6  17        1.17        1.10      3.43 o 
  -3   6  17        2.85        1.56      4.90 o 
  -2   6  17        1.67       -3.90      3.90 o 
  -1   6  17        0.95       -0.69      3.38 o 
   0   6  17        6.25        4.50      3.48 o 
   1   6  17       12.32       14.93      5.54 o 
  -4   7  17        4.35        5.77      4.95 o 
  -3   7  17        0.17        1.91      3.76 o 
  -2   7  17        0.13        0.18      3.17 o 
  -1   7  17        1.25        6.98      3.95 o 
   0   7  17        1.64        3.11      2.45 o 
   1   7  17       11.37       24.76      6.50 o 
  -4   8  17        0.02       -2.34      3.73 o 
  -3   8  17        3.42        3.85      3.56 o 
  -2   8  17        4.50        9.47      4.49 o 
  -1   8  17        9.68        5.62      5.28 o 
   0   8  17       11.51       19.17      4.87 o 
   1   8  17       78.74       99.73     16.77 o 
  -4   9  17        0.01       -5.53      7.25 o 
  -3   9  17        0.74       -7.15      8.42 o 
  -2   9  17        6.22        1.50      6.51 o 
  -1   9  17        0.09        0.19     14.80 o 
   0   9  17        7.64       -0.90      2.70 o 
   1   9  17       13.53       10.27      5.67 o 
  -3  10  17        3.07        5.49      5.00 o 
  -2  10  17        2.35       15.15     11.72 o 
  -1  10  17        0.58       15.58     10.92 o 
   0  10  17        0.41        2.47      2.78 o 
   1  10  17        3.13        9.74     14.38 o 
  -3  11  17        0.17        3.23      3.33 o 
  -2  11  17        0.66        0.43      4.00 o 
  -1  11  17        0.92       -7.71      7.71 o 
   0  11  17        2.77        6.16      3.70 o 
  -3  12  17        1.02        9.25      6.05 o 
  -2  12  17        6.18        3.62      4.76 o 
  -1  12  17        1.71       -0.75      2.57 o 
   0  12  17       23.46       20.94      7.21 o 
  -2  13  17        0.50       -4.62      4.62 o 
  -1  13  17        0.09        6.33      4.82 o 
   0  13  17        6.32        8.36      4.27 o 
  -2  14  17        0.51        0.56      3.74 o 
  -1  14  17        1.58        1.42      3.71 o 
  -3   0  18        5.39       13.40      6.20 o 
  -2   0  18       34.69       32.27     12.86 o 
  -1   0  18       58.89       40.54     15.84 o 
   0   0  18        3.48        5.43      5.16 o 
  -3   1  18        5.45        5.09      3.37 o 
  -2   1  18        2.04        1.51     11.11 o 
  -1   1  18        0.76       -4.92      4.92 o 
   0   1  18        7.99        2.58      3.96 o 
  -3   2  18       15.70        9.16      3.71 o 
  -2   2  18       14.68        9.64      6.17 o 
  -1   2  18       13.62        4.21      3.51 o 
   0   2  18        6.35        3.76      5.94 o 
  -3   3  18        0.97        8.47      4.98 o 
  -2   3  18       14.10       20.17     13.48 o 
  -1   3  18        2.99       -1.75      4.78 o 
   0   3  18       23.00       25.36      8.30 o 
  -3   4  18       14.64       18.65      7.09 o 
  -2   4  18        0.29        5.18      5.28 o 
  -1   4  18        0.09       -2.67      2.67 o 
   0   4  18        5.71        4.36      3.51 o 
  -3   5  18        1.01        2.98      3.77 o 
  -2   5  18        4.72        0.03      3.34 o 
  -1   5  18        2.37        2.96      5.93 o 
   0   5  18        0.91        0.23      5.38 o 
  -3   6  18        2.21        4.87      7.92 o 
  -2   6  18        0.12       -5.50      5.50 o 
  -1   6  18        3.64        1.49      2.91 o 
   0   6  18        0.89        7.56      5.86 o 
  -3   7  18        7.37       -5.49      5.49 o 
  -2   7  18        0.09        0.29      3.84 o 
  -1   7  18        1.09       -1.73      8.66 o 
   0   7  18       14.02       14.51      6.83 o 
  -2   8  18        2.58        1.25      6.58 o 
  -1   8  18        0.25        1.86      3.23 o 
  -2   9  18       11.13        6.28      7.30 o 
  -1   9  18        0.66        1.84     15.09 o 
                                                 
